# Supplementary material for: Clonal analysis of fetal hematopoietic stem/progenitor cells reveals how post-transplantation capabilities are distributed
Source: Stem Cell Reports. 2024 Aug 1;19(8):1189–204. doi: 10.1016/j.stemcr.2024.07.003 (PMC11368694; doi:10.1016/j.stemcr.2024.07.003)
Supplement: Data S1. Tables S1–S10 [file mmc2.xlsx]

## Sheet: Table S1. iMPP4 vs iMPP3
GeneID	Symbol	description	chromosome	logFC	logCPM	LR	PValue	FDR
ENSMUSG00000027360	Hdc	histidine decarboxylase [Source:MGI Symbol%3BAcc:MGI:96062]	chr2	-3.64833	7.03718	180.239	4.2975e-41	6.67831e-37
ENSMUSG00000042817	Flt3	FMS-like tyrosine kinase 3 [Source:MGI Symbol%3BAcc:MGI:95559]	chr5	3.19421	6.49826	150.557	1.30958e-34	1.01754e-30
ENSMUSG00000002985	Apoe	apolipoprotein E [Source:MGI Symbol%3BAcc:MGI:88057]	chr7	-2.02866	8.94822	142.879	6.24749e-33	3.2362e-29
ENSMUSG00000022010	Tsc22d1	TSC22 domain family%2C member 1 [Source:MGI Symbol%3BAcc:MGI:109127]	chr14	2.34261	7.14321	137.669	8.60785e-32	3.34415e-28
ENSMUSG00000028266	Lmo4	LIM domain only 4 [Source:MGI Symbol%3BAcc:MGI:109360]	chr3	-2.41042	8.40636	131.95	1.53406e-30	4.76787e-27
ENSMUSG00000015937	H2afy	H2A histone family%2C member Y [Source:MGI Symbol%3BAcc:MGI:1349392]	chr13	1.10318	10.2038	128.444	8.97438e-30	2.32436e-26
ENSMUSG00000003814	Calr	calreticulin [Source:MGI Symbol%3BAcc:MGI:88252]	chr8	-1.19778	9.95202	127.211	1.67049e-29	3.70849e-26
ENSMUSG00000059498	Fcgr3	Fc receptor%2C IgG%2C low affinity III [Source:MGI Symbol%3BAcc:MGI:95500]	chr1	-3.18047	6.94494	118.755	1.18515e-27	2.30216e-24
ENSMUSG00000076617	Ighm	immunoglobulin heavy constant mu [Source:MGI Symbol%3BAcc:MGI:96448]	chr12	3.92104	6.29435	117.858	1.8626e-27	3.21609e-24
ENSMUSG00000018819	Lsp1	lymphocyte specific 1 [Source:MGI Symbol%3BAcc:MGI:96832]	chr7	2.45704	7.2841	112.135	3.33726e-26	5.1861e-23
ENSMUSG00000032265	Fam46a	family with sequence similarity 46%2C member A [Source:MGI Symbol%3BAcc:MGI:2670964]	chr9	-3.6822	6.69457	111.936	3.69123e-26	5.2147e-23
ENSMUSG00000025351	Cd63	CD63 antigen [Source:MGI Symbol%3BAcc:MGI:99529]	chr10	-2.40625	7.24022	111.083	5.67389e-26	7.34769e-23
ENSMUSG00000001865	Cpa3	carboxypeptidase A3%2C mast cell [Source:MGI Symbol%3BAcc:MGI:88479]	chr3	-2.61069	7.01331	99.7336	1.74342e-23	2.08406e-20
ENSMUSG00000085939	Cd63-ps	CD63 antigen%2C pseudogene [Source:MGI Symbol%3BAcc:MGI:105972]	chr18	-2.30815	7.13513	85.6601	2.13684e-20	2.37189e-17
ENSMUSG00000040314	Ctsg	cathepsin G [Source:MGI Symbol%3BAcc:MGI:88563]	chr14	-2.35816	8.48419	85.0938	2.84544e-20	2.94787e-17
ENSMUSG00000040564	Apoc1	apolipoprotein C-I [Source:MGI Symbol%3BAcc:MGI:88053]	chr7	-3.17107	5.97524	83.2184	7.34708e-20	7.13585e-17
ENSMUSG00000024480	Ap3s1	adaptor-related protein complex 3%2C sigma 1 subunit [Source:MGI Symbol%3BAcc:MGI:1337062]	chr18	-1.9424	7.45957	82.6659	9.71654e-20	8.88206e-17
ENSMUSG00000064147	Rab44	RAB44%2C member RAS oncogene family [Source:MGI Symbol%3BAcc:MGI:3045302]	chr17	-2.09958	6.88547	80.4528	2.97738e-19	2.57048e-16
ENSMUSG00000042042	Csgalnact2	chondroitin sulfate N-acetylgalactosaminyltransferase 2 [Source:MGI Symbol%3BAcc:MGI:1926002]	chr6	-1.94303	6.69281	80.2877	3.23676e-19	2.64733e-16
ENSMUSG00000070348	Ccnd1	cyclin D1 [Source:MGI Symbol%3BAcc:MGI:88313]	chr7	2.2018	7.25496	76.082	2.72128e-18	2.11444e-15
ENSMUSG00000015053	Gata2	GATA binding protein 2 [Source:MGI Symbol%3BAcc:MGI:95662]	chr6	-1.8388	7.92249	73.5793	9.66751e-18	7.15396e-15
ENSMUSG00000020125	Elane	elastase%2C neutrophil expressed [Source:MGI Symbol%3BAcc:MGI:2679229]	chr10	-1.95406	8.64634	73.3718	1.07388e-17	7.58549e-15
ENSMUSG00000020077	Srgn	serglycin [Source:MGI Symbol%3BAcc:MGI:97756]	chr10	-0.949343	9.69667	73.2323	1.15251e-17	7.78698e-15
ENSMUSG00000041235	Chd7	chromodomain helicase DNA binding protein 7 [Source:MGI Symbol%3BAcc:MGI:2444748]	chr4	-1.47234	7.31561	71.0763	3.4367e-17	2.22526e-14
ENSMUSG00000026921	Egfl7	EGF-like domain 7 [Source:MGI Symbol%3BAcc:MGI:2449923]	chr2	1.64899	7.57929	70.4111	4.81493e-17	2.99296e-14
ENSMUSG00000005583	Mef2c	myocyte enhancer factor 2C [Source:MGI Symbol%3BAcc:MGI:99458]	chr13	1.45467	8.39524	69.678	6.9821e-17	4.17315e-14
ENSMUSG00000027776	Il12a	interleukin 12a [Source:MGI Symbol%3BAcc:MGI:96539]	chr3	2.15273	6.16998	66.8445	2.93797e-16	1.69096e-13
ENSMUSG00000027478	Dnmt3b	DNA methyltransferase 3B [Source:MGI Symbol%3BAcc:MGI:1261819]	chr2	1.25924	8.1597	65.9109	4.71765e-16	2.57657e-13
ENSMUSG00000005533	Igf1r	insulin-like growth factor I receptor [Source:MGI Symbol%3BAcc:MGI:96433]	chr7	-1.04426	8.34303	65.8734	4.80827e-16	2.57657e-13
ENSMUSG00000015932	Dstn	destrin [Source:MGI Symbol%3BAcc:MGI:1929270]	chr2	-1.5357	6.97761	62.3373	2.89394e-15	1.49906e-12
ENSMUSG00000057729	Prtn3	proteinase 3 [Source:MGI Symbol%3BAcc:MGI:893580]	chr10	-1.61848	9.73229	62.1039	3.25802e-15	1.63321e-12
ENSMUSG00000019851	Perp	PERP%2C TP53 apoptosis effector [Source:MGI Symbol%3BAcc:MGI:1929938]	chr10	-3.16911	5.68896	61.9685	3.49e-15	1.69483e-12
ENSMUSG00000026656	Fcgr2b	Fc receptor%2C IgG%2C low affinity IIb [Source:MGI Symbol%3BAcc:MGI:95499]	chr1	-2.675	5.98203	61.7294	3.94062e-15	1.85567e-12
ENSMUSG00000047867	Gimap6	GTPase%2C IMAP family member 6 [Source:MGI Symbol%3BAcc:MGI:1918876]	chr6	2.09264	7.32739	61.3526	4.77171e-15	2.18095e-12
ENSMUSG00000076498	Trbc2	T cell receptor beta%2C constant 2 [Source:MGI Symbol%3BAcc:MGI:4835227]	chr6	2.91303	6.22423	60.703	6.63689e-15	2.94678e-12
ENSMUSG00000002885	Adgre5	adhesion G protein-coupled receptor E5 [Source:MGI Symbol%3BAcc:MGI:1347095]	chr8	-2.74405	5.9311	60.6285	6.89302e-15	2.97549e-12
ENSMUSG00000090272	Mndal	myeloid nuclear differentiation antigen like [Source:MGI Symbol%3BAcc:MGI:3780953]	chr1	2.347	6.5583	60.3954	7.75941e-15	3.25895e-12
ENSMUSG00000020227	Irak3	interleukin-1 receptor-associated kinase 3 [Source:MGI Symbol%3BAcc:MGI:1921164]	chr10	-2.45078	6.0311	59.6075	1.15792e-14	4.73528e-12
ENSMUSG00000023927	Satb1	special AT-rich sequence binding protein 1 [Source:MGI Symbol%3BAcc:MGI:105084]	chr17	1.49033	7.08044	59.1401	1.46834e-14	5.85076e-12
ENSMUSG00000037169	Mycn	v-myc avian myelocytomatosis viral related oncogene%2C neuroblastoma derived [Source:MGI Symbol%3BAcc:MGI:97357]	chr12	2.1831	7.02845	58.7803	1.76297e-14	6.84915e-12
ENSMUSG00000027312	Atrn	attractin [Source:MGI Symbol%3BAcc:MGI:1341628]	chr2	-1.98883	6.29663	58.5458	1.98614e-14	7.52795e-12
ENSMUSG00000039899	Fgl2	fibrinogen-like protein 2 [Source:MGI Symbol%3BAcc:MGI:103266]	chr5	-2.28383	6.13959	56.7476	4.95499e-14	1.83335e-11
ENSMUSG00000024681	Ms4a3	membrane-spanning 4-domains%2C subfamily A%2C member 3 [Source:MGI Symbol%3BAcc:MGI:2158468]	chr19	-3.15581	6.90355	56.3458	6.07844e-14	2.19672e-11
ENSMUSG00000030336	Cd27	CD27 antigen [Source:MGI Symbol%3BAcc:MGI:88326]	chr6	1.90296	7.01767	56.2589	6.35285e-14	2.24371e-11
ENSMUSG00000009350	Mpo	myeloperoxidase [Source:MGI Symbol%3BAcc:MGI:97137]	chr11	-1.29408	10.307	55.2011	1.0881e-13	3.75758e-11
ENSMUSG00000021065	Fut8	fucosyltransferase 8 [Source:MGI Symbol%3BAcc:MGI:1858901]	chr12	-1.29139	7.97213	55.0708	1.16268e-13	3.92785e-11
ENSMUSG00000070576	Mn1	meningioma 1 [Source:MGI Symbol%3BAcc:MGI:1261813]	chr5	3.27066	5.61342	54.5568	1.51021e-13	4.99334e-11
ENSMUSG00000000184	Ccnd2	cyclin D2 [Source:MGI Symbol%3BAcc:MGI:88314]	chr6	0.923246	8.95474	54.178	1.83125e-13	5.92867e-11
ENSMUSG00000060131	Atp8b4	ATPase%2C class I%2C type 8B%2C member 4 [Source:MGI Symbol%3BAcc:MGI:1859664]	chr2	-2.15872	7.22285	54.0739	1.9309e-13	6.1237e-11
ENSMUSG00000000861	Bcl11a	B cell CLL/lymphoma 11A (zinc finger protein) [Source:MGI Symbol%3BAcc:MGI:106190]	chr11	0.822992	8.80163	53.3601	2.77675e-13	8.63013e-11
ENSMUSG00000039542	Ncam1	neural cell adhesion molecule 1 [Source:MGI Symbol%3BAcc:MGI:97281]	chr9	-2.9393	6.22723	53.1396	3.10671e-13	9.46632e-11
ENSMUSG00000025701	Alox5	arachidonate 5-lipoxygenase [Source:MGI Symbol%3BAcc:MGI:87999]	chr6	-3.16178	5.85582	52.9223	3.47002e-13	1.037e-10
ENSMUSG00000045636	Mtus1	mitochondrial tumor suppressor 1 [Source:MGI Symbol%3BAcc:MGI:2142572]	chr8	-2.40581	6.34065	52.358	4.62508e-13	1.35611e-10
ENSMUSG00000041272	Tox	thymocyte selection-associated high mobility group box [Source:MGI Symbol%3BAcc:MGI:2181659]	chr4	3.13519	5.86049	51.4535	7.33117e-13	2.10975e-10
ENSMUSG00000052435	Cebpe	CCAAT/enhancer binding protein (C/EBP)%2C epsilon [Source:MGI Symbol%3BAcc:MGI:103572]	chr14	-3.28672	5.88839	51.133	8.63131e-13	2.43874e-10
ENSMUSG00000025950	Idh1	isocitrate dehydrogenase 1 (NADP+)%2C soluble [Source:MGI Symbol%3BAcc:MGI:96413]	chr1	-1.75942	6.33814	50.9985	9.24348e-13	2.49457e-10
ENSMUSG00000020176	Grb10	growth factor receptor bound protein 10 [Source:MGI Symbol%3BAcc:MGI:103232]	chr11	-1.40599	7.34364	50.987	9.29817e-13	2.49457e-10
ENSMUSG00000022824	Muc13	mucin 13%2C epithelial transmembrane [Source:MGI Symbol%3BAcc:MGI:103190]	chr16	-1.97541	6.58629	50.9844	9.31048e-13	2.49457e-10
ENSMUSG00000025130	P4hb	prolyl 4-hydroxylase%2C beta polypeptide [Source:MGI Symbol%3BAcc:MGI:97464]	chr11	-0.796139	8.32535	50.6212	1.12031e-12	2.95078e-10
ENSMUSG00000039997	Ifi203	interferon activated gene 203 [Source:MGI Symbol%3BAcc:MGI:96428]	chr1	2.01609	7.26602	50.3086	1.31376e-12	3.40263e-10
ENSMUSG00000024053	Emilin2	elastin microfibril interfacer 2 [Source:MGI Symbol%3BAcc:MGI:2389136]	chr17	-1.73022	6.53969	49.8127	1.6915e-12	4.30916e-10
ENSMUSG00000071562	Stfa1	stefin A1 [Source:MGI Symbol%3BAcc:MGI:106198]	chr16	-3.14909	7.77695	49.5997	1.88542e-12	4.72572e-10
ENSMUSG00000063856	Gpx1	glutathione peroxidase 1 [Source:MGI Symbol%3BAcc:MGI:104887]	chr9	-0.524084	10.4739	48.9861	2.57789e-12	6.35878e-10
ENSMUSG00000050473	Slc35d3	solute carrier family 35%2C member D3 [Source:MGI Symbol%3BAcc:MGI:1923407]	chr10	2.76547	6.14797	48.7514	2.90553e-12	7.05499e-10
ENSMUSG00000030062	Rpn1	ribophorin I [Source:MGI Symbol%3BAcc:MGI:98084]	chr6	-0.725439	8.22743	48.3453	3.57398e-12	8.54456e-10
ENSMUSG00000019528	Gyg	glycogenin [Source:MGI Symbol%3BAcc:MGI:1351614]	chr3	-1.28614	7.04215	47.6618	5.06471e-12	1.19251e-09
ENSMUSG00000061665	Cd2ap	CD2-associated protein [Source:MGI Symbol%3BAcc:MGI:1330281]	chr17	1.32499	6.96691	47.2849	6.13823e-12	1.4237e-09
ENSMUSG00000026069	Il1rl1	interleukin 1 receptor-like 1 [Source:MGI Symbol%3BAcc:MGI:98427]	chr1	-2.2514	6.15851	47.1103	6.71013e-12	1.53346e-09
ENSMUSG00000056758	Hmga2	high mobility group AT-hook 2 [Source:MGI Symbol%3BAcc:MGI:101761]	chr10	1.0291	9.05575	46.603	8.69254e-12	1.95771e-09
ENSMUSG00000068220	Lgals1	lectin%2C galactose binding%2C soluble 1 [Source:MGI Symbol%3BAcc:MGI:96777]	chr15	-0.96377	9.14711	45.8567	1.27225e-11	2.82439e-09
ENSMUSG00000090019	Gimap1	GTPase%2C IMAP family member 1 [Source:MGI Symbol%3BAcc:MGI:109368]	chr6	1.81878	6.61541	45.7608	1.33608e-11	2.92432e-09
ENSMUSG00000044456	Rin3	Ras and Rab interactor 3 [Source:MGI Symbol%3BAcc:MGI:2385708]	chr12	-1.43946	6.50987	44.6722	2.32939e-11	5.02761e-09
ENSMUSG00000038236	Hoxa7	homeobox A7 [Source:MGI Symbol%3BAcc:MGI:96179]	chr6	1.75357	6.39079	43.8734	3.50311e-11	7.45731e-09
ENSMUSG00000100215	Gm8292	predicted gene 8292 [Source:MGI Symbol%3BAcc:MGI:3648460]	chr1	1.46907	7.7912	43.8338	3.5747e-11	7.50688e-09
ENSMUSG00000053477	Tcf4	transcription factor 4 [Source:MGI Symbol%3BAcc:MGI:98506]	chr18	0.989818	7.63469	43.5946	4.03946e-11	8.36976e-09
ENSMUSG00000004612	Nkg7	natural killer cell group 7 sequence [Source:MGI Symbol%3BAcc:MGI:1931250]	chr7	-1.87686	6.54313	43.2095	4.91807e-11	1.00562e-08
ENSMUSG00000038332	Sesn1	sestrin 1 [Source:MGI Symbol%3BAcc:MGI:2155278]	chr10	1.37606	6.90611	42.6276	6.62168e-11	1.33638e-08
ENSMUSG00000031628	Casp3	caspase 3 [Source:MGI Symbol%3BAcc:MGI:107739]	chr8	-1.09751	7.99128	42.5032	7.05678e-11	1.40593e-08
ENSMUSG00000047139	Cd24a	CD24a antigen [Source:MGI Symbol%3BAcc:MGI:88323]	chr10	1.26668	7.73035	42.2594	7.99336e-11	1.57237e-08
ENSMUSG00000038227	Hoxa9	homeobox A9 [Source:MGI Symbol%3BAcc:MGI:96180]	chr6	2.11152	6.73602	42.0744	8.78638e-11	1.70675e-08
ENSMUSG00000066687	Zbtb16	zinc finger and BTB domain containing 16 [Source:MGI Symbol%3BAcc:MGI:103222]	chr9	-2.44687	5.90588	41.748	1.03828e-10	1.99196e-08
ENSMUSG00000053541	Gm4759	predicted gene 4759 [Source:MGI Symbol%3BAcc:MGI:3647753]	chr7	2.631	5.71772	40.888	1.61209e-10	3.0551e-08
ENSMUSG00000030657	Xylt1	xylosyltransferase 1 [Source:MGI Symbol%3BAcc:MGI:2451073]	chr7	-1.69862	6.18748	40.8232	1.66645e-10	3.12007e-08
ENSMUSG00000001173	Ocrl	oculocerebrorenal syndrome of Lowe [Source:MGI Symbol%3BAcc:MGI:109589]	chrX	-1.41881	6.54571	39.9548	2.59914e-10	4.80841e-08
ENSMUSG00000036402	Gng12	guanine nucleotide binding protein (G protein)%2C gamma 12 [Source:MGI Symbol%3BAcc:MGI:1336171]	chr6	-1.15326	6.83278	39.9174	2.64938e-10	4.84369e-08
ENSMUSG00000026923	Notch1	notch 1 [Source:MGI Symbol%3BAcc:MGI:97363]	chr2	1.49612	6.52761	38.8292	4.62552e-10	8.3582e-08
ENSMUSG00000033386	Frrs1	ferric-chelate reductase 1 [Source:MGI Symbol%3BAcc:MGI:108076]	chr3	-0.905982	7.70051	38.7916	4.71542e-10	8.42272e-08
ENSMUSG00000020592	Sdc1	syndecan 1 [Source:MGI Symbol%3BAcc:MGI:1349162]	chr12	2.50075	5.62105	38.7411	4.83915e-10	8.54549e-08
ENSMUSG00000021831	Ero1l	ERO1-like (S. cerevisiae) [Source:MGI Symbol%3BAcc:MGI:1354385]	chr14	-1.33256	6.61392	38.5788	5.25871e-10	9.16196e-08
ENSMUSG00000041736	Tspo	translocator protein [Source:MGI Symbol%3BAcc:MGI:88222]	chr15	-0.952852	7.35554	38.547	5.34513e-10	9.16196e-08
ENSMUSG00000058624	Gda	guanine deaminase [Source:MGI Symbol%3BAcc:MGI:95678]	chr19	-2.73275	6.11174	38.5397	5.36511e-10	9.16196e-08
ENSMUSG00000040274	Cdk6	cyclin-dependent kinase 6 [Source:MGI Symbol%3BAcc:MGI:1277162]	chr5	-0.576426	9.43299	38.2255	6.30225e-10	1.06453e-07
ENSMUSG00000032786	Alas1	aminolevulinic acid synthase 1 [Source:MGI Symbol%3BAcc:MGI:87989]	chr9	-1.55646	7.48975	38.0959	6.73515e-10	1.12542e-07
ENSMUSG00000016494	Cd34	CD34 antigen [Source:MGI Symbol%3BAcc:MGI:88329]	chr1	1.02592	8.02576	37.9278	7.34123e-10	1.21365e-07
ENSMUSG00000024899	Papss2	3'-phosphoadenosine 5'-phosphosulfate synthase 2 [Source:MGI Symbol%3BAcc:MGI:1330223]	chr19	-2.72847	5.57506	37.5285	9.00868e-10	1.47363e-07
ENSMUSG00000029553	Tfec	transcription factor EC [Source:MGI Symbol%3BAcc:MGI:1333760]	chr6	-1.99412	6.07956	37.433	9.46054e-10	1.53142e-07
ENSMUSG00000040254	Sema3d	sema domain%2C immunoglobulin domain (Ig)%2C short basic domain%2C secreted%2C (semaphorin) 3D [Source:MGI Symbol%3BAcc:MGI:1860118]	chr5	2.85701	5.42657	37.1139	1.11424e-09	1.77252e-07
ENSMUSG00000030162	Olr1	oxidized low density lipoprotein (lectin-like) receptor 1 [Source:MGI Symbol%3BAcc:MGI:1261434]	chr6	-2.90066	5.72366	37.1077	1.11781e-09	1.77252e-07
ENSMUSG00000034881	Tbxa2r	thromboxane A2 receptor [Source:MGI Symbol%3BAcc:MGI:98496]	chr10	2.55632	5.65893	36.9921	1.18612e-09	1.86184e-07
ENSMUSG00000058135	Gstm1	glutathione S-transferase%2C mu 1 [Source:MGI Symbol%3BAcc:MGI:95860]	chr3	-1.31795	7.14324	36.9682	1.20072e-09	1.86591e-07
ENSMUSG00000050075	Gpr171	G protein-coupled receptor 171 [Source:MGI Symbol%3BAcc:MGI:2442043]	chr3	1.88846	6.0778	36.8938	1.24739e-09	1.91926e-07
ENSMUSG00000034723	Tmx4	thioredoxin-related transmembrane protein 4 [Source:MGI Symbol%3BAcc:MGI:106558]	chr2	-1.30096	6.81977	36.2221	1.76062e-09	2.68235e-07
ENSMUSG00000024754	Tmem2	transmembrane protein 2 [Source:MGI Symbol%3BAcc:MGI:1890373]	chr19	-1.45615	6.25968	35.9709	2.0029e-09	3.02185e-07
ENSMUSG00000022018	Rgcc	regulator of cell cycle [Source:MGI Symbol%3BAcc:MGI:1913464]	chr14	-2.13281	6.20783	35.94	2.03484e-09	3.04052e-07
ENSMUSG00000039167	Adgrl4	adhesion G protein-coupled receptor L4 [Source:MGI Symbol%3BAcc:MGI:2655562]	chr3	1.47213	7.78733	35.8619	2.11809e-09	3.11548e-07
ENSMUSG00000034993	Vat1	vesicle amine transport 1 [Source:MGI Symbol%3BAcc:MGI:1349450]	chr11	-1.54794	6.20707	35.8544	2.1263e-09	3.11548e-07
ENSMUSG00000019982	Myb	myeloblastosis oncogene [Source:MGI Symbol%3BAcc:MGI:97249]	chr10	-0.676413	8.81944	35.8372	2.14515e-09	3.11548e-07
ENSMUSG00000042700	Sipa1l1	signal-induced proliferation-associated 1 like 1 [Source:MGI Symbol%3BAcc:MGI:2443679]	chr12	-1.40112	6.53227	35.3136	2.80666e-09	4.03847e-07
ENSMUSG00000025278	Flnb	filamin%2C beta [Source:MGI Symbol%3BAcc:MGI:2446089]	chr14	-1.18715	6.62425	35.1872	2.99491e-09	4.26076e-07
ENSMUSG00000051998	Lax1	lymphocyte transmembrane adaptor 1 [Source:MGI Symbol%3BAcc:MGI:2443362]	chr1	2.03995	5.85927	35.1735	3.01598e-09	4.26076e-07
ENSMUSG00000031822	Gse1	genetic suppressor element 1%2C coiled-coil protein [Source:MGI Symbol%3BAcc:MGI:1098275]	chr8	-0.979304	7.18031	34.8375	3.58403e-09	5.01765e-07
ENSMUSG00000092274	Neat1	nuclear paraspeckle assembly transcript 1 (non-protein coding) [Source:MGI Symbol%3BAcc:MGI:1914211]	chr19	-1.72176	6.53251	34.6089	4.03052e-09	5.59234e-07
ENSMUSG00000020577	Tspan13	tetraspanin 13 [Source:MGI Symbol%3BAcc:MGI:1913359]	chr12	1.14082	6.99684	34.5176	4.22412e-09	5.8091e-07
ENSMUSG00000110737	RP23-440F7.2		chr10	-2.58209	5.46574	34.4431	4.389e-09	5.9829e-07
ENSMUSG00000071713	Csf2rb	colony stimulating factor 2 receptor%2C beta%2C low-affinity (granulocyte-macrophage) [Source:MGI Symbol%3BAcc:MGI:1339759]	chr15	-1.38137	6.80563	34.3285	4.65509e-09	6.2765e-07
ENSMUSG00000031584	Gsr	glutathione reductase [Source:MGI Symbol%3BAcc:MGI:95804]	chr8	-1.05903	7.08632	34.316	4.68516e-09	6.2765e-07
ENSMUSG00000026737	Pip4k2a	phosphatidylinositol-5-phosphate 4-kinase%2C type II%2C alpha [Source:MGI Symbol%3BAcc:MGI:1298206]	chr2	0.973866	7.0391	34.1926	4.99194e-09	6.63032e-07
ENSMUSG00000021068	Nin	ninein [Source:MGI Symbol%3BAcc:MGI:105108]	chr12	-1.07467	7.24297	34.0934	5.25302e-09	6.91796e-07
ENSMUSG00000020323	Prss57	protease%2C serine 57 [Source:MGI Symbol%3BAcc:MGI:1920356]	chr10	-2.22736	5.97692	33.7171	6.37365e-09	8.32323e-07
ENSMUSG00000031007	Atp6ap2	ATPase%2C H+ transporting%2C lysosomal accessory protein 2 [Source:MGI Symbol%3BAcc:MGI:1917745]	chrX	-1.02267	6.89212	33.4786	7.20521e-09	9.33075e-07
ENSMUSG00000041355	Ssr2	signal sequence receptor%2C beta [Source:MGI Symbol%3BAcc:MGI:1913506]	chr3	-0.723982	7.48953	33.3483	7.70453e-09	9.8949e-07
ENSMUSG00000067377	Tspan6	tetraspanin 6 [Source:MGI Symbol%3BAcc:MGI:1926264]	chrX	1.38384	6.50549	33.1202	8.66354e-09	1.10354e-06
ENSMUSG00000037731	Themis2	thymocyte selection associated family member 2 [Source:MGI Symbol%3BAcc:MGI:2446213]	chr4	1.88216	5.99526	33.0494	8.98475e-09	1.12648e-06
ENSMUSG00000026864	Hspa5	heat shock protein 5 [Source:MGI Symbol%3BAcc:MGI:95835]	chr2	-0.740818	9.13257	33.0485	8.98862e-09	1.12648e-06
ENSMUSG00000029313	Aff1	AF4/FMR2 family%2C member 1 [Source:MGI Symbol%3BAcc:MGI:1100819]	chr5	-1.35104	6.40989	32.7098	1.06999e-08	1.33021e-06
ENSMUSG00000026435	Slc45a3	solute carrier family 45%2C member 3 [Source:MGI Symbol%3BAcc:MGI:1922082]	chr1	-2.47617	5.71373	32.6751	1.08925e-08	1.34341e-06
ENSMUSG00000025094	Slc18a2	solute carrier family 18 (vesicular monoamine)%2C member 2 [Source:MGI Symbol%3BAcc:MGI:106677]	chr19	-2.11123	6.21813	32.5452	1.16455e-08	1.42222e-06
ENSMUSG00000020048	Hsp90b1	heat shock protein 90%2C beta (Grp94)%2C member 1 [Source:MGI Symbol%3BAcc:MGI:98817]	chr10	-0.679967	9.16383	32.5337	1.17145e-08	1.42222e-06
ENSMUSG00000020798	Spns3	spinster homolog 3 [Source:MGI Symbol%3BAcc:MGI:1924827]	chr11	-1.34204	6.07515	32.395	1.25807e-08	1.51104e-06
ENSMUSG00000053819	Camk2d	calcium/calmodulin-dependent protein kinase II%2C delta [Source:MGI Symbol%3BAcc:MGI:1341265]	chr3	1.68543	6.39908	32.384	1.26523e-08	1.51104e-06
ENSMUSG00000020571	Pdia6	protein disulfide isomerase associated 6 [Source:MGI Symbol%3BAcc:MGI:1919103]	chr12	-0.595858	8.42669	32.3709	1.27379e-08	1.51104e-06
ENSMUSG00000074575	Kcng1	potassium voltage-gated channel%2C subfamily G%2C member 1 [Source:MGI Symbol%3BAcc:MGI:3616086]	chr2	2.07177	5.38022	32.2509	1.35496e-08	1.59516e-06
ENSMUSG00000019960	Dusp6	dual specificity phosphatase 6 [Source:MGI Symbol%3BAcc:MGI:1914853]	chr10	1.9473	5.73836	32.2134	1.38135e-08	1.614e-06
ENSMUSG00000074093	Svip	small VCP/p97-interacting protein [Source:MGI Symbol%3BAcc:MGI:1922994]	chr7	-1.48505	6.29403	32.0435	1.50756e-08	1.74832e-06
ENSMUSG00000025289	Prdx4	peroxiredoxin 4 [Source:MGI Symbol%3BAcc:MGI:1859815]	chrX	1.15254	6.87598	31.9818	1.55621e-08	1.79137e-06
ENSMUSG00000024985	Tcf7l2	transcription factor 7 like 2%2C T cell specific%2C HMG box [Source:MGI Symbol%3BAcc:MGI:1202879]	chr19	1.52308	6.2277	31.9614	1.57266e-08	1.79232e-06
ENSMUSG00000035085	1700020L24Rik	RIKEN cDNA 1700020L24 gene [Source:MGI Symbol%3BAcc:MGI:1913580]	chr11	-2.29888	5.73541	31.9522	1.5801e-08	1.79232e-06
ENSMUSG00000018654	Ikzf1	IKAROS family zinc finger 1 [Source:MGI Symbol%3BAcc:MGI:1342540]	chr11	0.710849	7.91725	31.8947	1.6276e-08	1.83282e-06
ENSMUSG00000059588	Calcrl	calcitonin receptor-like [Source:MGI Symbol%3BAcc:MGI:1926944]	chr2	1.34275	7.28096	31.6725	1.82488e-08	2.04019e-06
ENSMUSG00000026880	Stom	stomatin [Source:MGI Symbol%3BAcc:MGI:95403]	chr2	-1.54093	6.3389	31.4936	2.00097e-08	2.22108e-06
ENSMUSG00000034664	Itga2b	integrin alpha 2b [Source:MGI Symbol%3BAcc:MGI:96601]	chr11	-1.50631	6.73562	31.4279	2.06981e-08	2.27468e-06
ENSMUSG00000029234	Tmem165	transmembrane protein 165 [Source:MGI Symbol%3BAcc:MGI:894407]	chr5	-0.842252	7.13783	31.4198	2.07853e-08	2.27468e-06
ENSMUSG00000022377	Asap1	ArfGAP with SH3 domain%2C ankyrin repeat and PH domain1 [Source:MGI Symbol%3BAcc:MGI:1342335]	chr15	-0.875343	7.31727	31.3204	2.18768e-08	2.37738e-06
ENSMUSG00000035004	Igsf6	immunoglobulin superfamily%2C member 6 [Source:MGI Symbol%3BAcc:MGI:1891393]	chr7	-1.86743	6.56345	31.2583	2.25875e-08	2.43757e-06
ENSMUSG00000105652	4930519L02Rik	RIKEN cDNA 4930519L02 gene [Source:MGI Symbol%3BAcc:MGI:1922335]	chr3	-2.55474	5.48965	31.1368	2.40468e-08	2.57715e-06
ENSMUSG00000055805	Fmnl1	formin-like 1 [Source:MGI Symbol%3BAcc:MGI:1888994]	chr11	0.987951	7.38509	30.9793	2.6079e-08	2.77581e-06
ENSMUSG00000032864	Rag2	recombination activating gene 2 [Source:MGI Symbol%3BAcc:MGI:97849]	chr2	2.22364	5.56433	30.9075	2.70626e-08	2.8609e-06
ENSMUSG00000039959	Hip1	huntingtin interacting protein 1 [Source:MGI Symbol%3BAcc:MGI:1099804]	chr5	1.78966	5.74442	30.8667	2.76377e-08	2.90196e-06
ENSMUSG00000003882	Il7r	interleukin 7 receptor [Source:MGI Symbol%3BAcc:MGI:96562]	chr15	2.83385	5.57738	30.7368	2.95511e-08	3.08204e-06
ENSMUSG00000024013	Fgd2	FYVE%2C RhoGEF and PH domain containing 2 [Source:MGI Symbol%3BAcc:MGI:1347084]	chr17	1.7542	6.10578	30.3678	3.57403e-08	3.6897e-06
ENSMUSG00000034220	Gpc1	glypican 1 [Source:MGI Symbol%3BAcc:MGI:1194891]	chr1	-2.55255	5.69279	30.3618	3.58523e-08	3.6897e-06
ENSMUSG00000068129	Cst7	cystatin F (leukocystatin) [Source:MGI Symbol%3BAcc:MGI:1298217]	chr2	-1.46605	6.32067	30.3287	3.64682e-08	3.72839e-06
ENSMUSG00000051397	Tacstd2	tumor-associated calcium signal transducer 2 [Source:MGI Symbol%3BAcc:MGI:1861606]	chr6	-2.28189	5.51503	30.101	4.10117e-08	4.16551e-06
ENSMUSG00000027435	Cd93	CD93 antigen [Source:MGI Symbol%3BAcc:MGI:106664]	chr2	1.13119	7.88836	30.0387	4.23516e-08	4.27366e-06
ENSMUSG00000059326	Csf2ra	colony stimulating factor 2 receptor%2C alpha%2C low-affinity (granulocyte-macrophage) [Source:MGI Symbol%3BAcc:MGI:1339754]	chr19	-1.25013	6.76511	30.0081	4.30253e-08	4.31363e-06
ENSMUSG00000078122	F630028O10Rik	RIKEN cDNA F630028O10 gene [Source:MGI Symbol%3BAcc:MGI:3641813]	chrX	-1.04592	6.97175	29.9798	4.36562e-08	4.34883e-06
ENSMUSG00000079523	Tmsb10	thymosin%2C beta 10 [Source:MGI Symbol%3BAcc:MGI:109146]	chr6	0.606362	8.53901	29.8323	4.71068e-08	4.66267e-06
ENSMUSG00000039910	Cited2	Cbp/p300-interacting transactivator%2C with Glu/Asp-rich carboxy-terminal domain%2C 2 [Source:MGI Symbol%3BAcc:MGI:1306784]	chr10	-1.20291	7.33247	29.7821	4.83446e-08	4.7549e-06
ENSMUSG00000020132	Rab21	RAB21%2C member RAS oncogene family [Source:MGI Symbol%3BAcc:MGI:894308]	chr10	-0.934245	7.03034	29.7362	4.95016e-08	4.83809e-06
ENSMUSG00000024661	Fth1	ferritin heavy polypeptide 1 [Source:MGI Symbol%3BAcc:MGI:95588]	chr19	0.480891	9.9645	29.5065	5.57297e-08	5.41275e-06
ENSMUSG00000063646	Jakmip1	janus kinase and microtubule interacting protein 1 [Source:MGI Symbol%3BAcc:MGI:1923321]	chr5	2.33782	5.46834	29.4572	5.71647e-08	5.51763e-06
ENSMUSG00000029484	Anxa3	annexin A3 [Source:MGI Symbol%3BAcc:MGI:1201378]	chr5	-1.80945	6.50116	29.3014	6.19505e-08	5.94266e-06
ENSMUSG00000030824	Nucb1	nucleobindin 1 [Source:MGI Symbol%3BAcc:MGI:97388]	chr7	-0.590165	8.35768	29.2082	6.50039e-08	6.19731e-06
ENSMUSG00000004846	Plod3	procollagen-lysine%2C 2-oxoglutarate 5-dioxygenase 3 [Source:MGI Symbol%3BAcc:MGI:1347008]	chr5	-1.28699	6.37642	29.161	6.66073e-08	6.31145e-06
ENSMUSG00000052730	Gm5111	predicted gene 5111 [Source:MGI Symbol%3BAcc:MGI:3645688]	chr6	2.04801	5.54535	29.1406	6.73113e-08	6.3395e-06
ENSMUSG00000046908	Ltb4r1	leukotriene B4 receptor 1 [Source:MGI Symbol%3BAcc:MGI:1309472]	chr14	-2.34645	5.67945	29.0832	6.93345e-08	6.49071e-06
ENSMUSG00000025997	Ikzf2	IKAROS family zinc finger 2 [Source:MGI Symbol%3BAcc:MGI:1342541]	chr1	-1.2332	8.10085	28.9507	7.42433e-08	6.90862e-06
ENSMUSG00000107061	Gm19590	predicted gene%2C 19590 [Source:MGI Symbol%3BAcc:MGI:5011775]	chr5	1.81434	6.492	28.9254	7.5219e-08	6.95776e-06
ENSMUSG00000030695	Aldoa	aldolase A%2C fructose-bisphosphate [Source:MGI Symbol%3BAcc:MGI:87994]	chr7	-0.444644	9.37398	28.8971	7.63283e-08	7.01859e-06
ENSMUSG00000034212	Ankmy1	ankyrin repeat and MYND domain containing 1 [Source:MGI Symbol%3BAcc:MGI:3045261]	chr1	-2.31371	5.44571	28.8514	7.81476e-08	7.14361e-06
ENSMUSG00000062991	Nrg1	neuregulin 1 [Source:MGI Symbol%3BAcc:MGI:96083]	chr8	-2.69931	5.54564	28.7985	8.03152e-08	7.29882e-06
ENSMUSG00000026074	Map4k4	mitogen-activated protein kinase kinase kinase kinase 4 [Source:MGI Symbol%3BAcc:MGI:1349394]	chr1	0.954621	7.18182	28.6112	8.84704e-08	7.9932e-06
ENSMUSG00000032231	Anxa2	annexin A2 [Source:MGI Symbol%3BAcc:MGI:88246]	chr9	-1.93132	5.90533	28.5659	9.0562e-08	8.13488e-06
ENSMUSG00000022584	Ly6c2	lymphocyte antigen 6 complex%2C locus C2 [Source:MGI Symbol%3BAcc:MGI:3712069]	chr15	-2.30717	6.44053	28.5085	9.32862e-08	8.33142e-06
ENSMUSG00000040247	Tbc1d10c	TBC1 domain family%2C member 10c [Source:MGI Symbol%3BAcc:MGI:1922072]	chr19	1.22916	6.64045	28.3417	1.01679e-07	9.02913e-06
ENSMUSG00000036106	Prr5	proline rich 5 (renal) [Source:MGI Symbol%3BAcc:MGI:1924714]	chr15	1.35041	6.00917	28.2806	1.04942e-07	9.26594e-06
ENSMUSG00000034659	Tmem109	transmembrane protein 109 [Source:MGI Symbol%3BAcc:MGI:1915789]	chr19	1.54593	6.01438	28.1716	1.11024e-07	9.74753e-06
ENSMUSG00000068587	Mgam	maltase-glucoamylase [Source:MGI Symbol%3BAcc:MGI:1203495]	chr6	-2.68856	5.60836	28.1114	1.1453e-07	9.99884e-06
ENSMUSG00000047945	Marcksl1	MARCKS-like 1 [Source:MGI Symbol%3BAcc:MGI:97143]	chr4	0.568526	8.37209	28.0458	1.18477e-07	1.02857e-05
ENSMUSG00000053931	Cnn3	calponin 3%2C acidic [Source:MGI Symbol%3BAcc:MGI:1919244]	chr3	0.853869	6.93988	27.9642	1.23579e-07	1.0669e-05
ENSMUSG00000052085	Dock8	dedicator of cytokinesis 8 [Source:MGI Symbol%3BAcc:MGI:1921396]	chr19	-0.810296	7.34548	27.9466	1.24711e-07	1.07072e-05
ENSMUSG00000033107	Rnf125	ring finger protein 125 [Source:MGI Symbol%3BAcc:MGI:1914914]	chr18	-1.78655	5.84279	27.9313	1.25702e-07	1.0733e-05
ENSMUSG00000069662	Marcks	myristoylated alanine rich protein kinase C substrate [Source:MGI Symbol%3BAcc:MGI:96907]	chr10	1.50479	6.50292	27.8905	1.28379e-07	1.09017e-05
ENSMUSG00000031722	Hp	haptoglobin [Source:MGI Symbol%3BAcc:MGI:96211]	chr8	-2.26605	6.33505	27.7185	1.40318e-07	1.18507e-05
ENSMUSG00000031698	Mylk3	myosin light chain kinase 3 [Source:MGI Symbol%3BAcc:MGI:2443063]	chr8	-1.88923	5.96823	27.4222	1.63544e-07	1.37377e-05
ENSMUSG00000029530	Ccr9	chemokine (C-C motif) receptor 9 [Source:MGI Symbol%3BAcc:MGI:1341902]	chr9	3.39087	5.56167	27.3944	1.65915e-07	1.38051e-05
ENSMUSG00000025492	Ifitm3	interferon induced transmembrane protein 3 [Source:MGI Symbol%3BAcc:MGI:1913391]	chr7	1.13822	7.19058	27.3919	1.66123e-07	1.38051e-05
ENSMUSG00000104969	Gm43445	predicted gene 43445 [Source:MGI Symbol%3BAcc:MGI:5663582]	chr3	-2.74443	5.72291	27.3525	1.69547e-07	1.40147e-05
ENSMUSG00000019790	Stxbp5	syntaxin binding protein 5 (tomosyn) [Source:MGI Symbol%3BAcc:MGI:1926058]	chr10	-0.992131	6.80421	27.2274	1.8088e-07	1.48723e-05
ENSMUSG00000059895	Ptp4a3	protein tyrosine phosphatase 4a3 [Source:MGI Symbol%3BAcc:MGI:1277098]	chr15	0.876147	7.4328	27.2078	1.82725e-07	1.48779e-05
ENSMUSG00000041488	Stx3	syntaxin 3 [Source:MGI Symbol%3BAcc:MGI:103077]	chr19	-2.51431	5.51992	27.2063	1.82862e-07	1.48779e-05
ENSMUSG00000069769	Msi2	musashi RNA-binding protein 2 [Source:MGI Symbol%3BAcc:MGI:1923876]	chr11	0.833538	8.36487	27.1083	1.9237e-07	1.55699e-05
ENSMUSG00000021484	Lman2	lectin%2C mannose-binding 2 [Source:MGI Symbol%3BAcc:MGI:1914140]	chr13	-0.644219	7.732	26.8947	2.14846e-07	1.7299e-05
ENSMUSG00000047904	Sstr2	somatostatin receptor 2 [Source:MGI Symbol%3BAcc:MGI:98328]	chr11	2.4448	5.44421	26.7237	2.34724e-07	1.88021e-05
ENSMUSG00000053702	Nebl	nebulette [Source:MGI Symbol%3BAcc:MGI:1921353]	chr2	-2.15219	5.59276	26.6946	2.38288e-07	1.89897e-05
ENSMUSG00000036330	Slc18a1	solute carrier family 18 (vesicular monoamine)%2C member 1 [Source:MGI Symbol%3BAcc:MGI:106684]	chr8	2.17599	5.52768	26.6287	2.46554e-07	1.95482e-05
ENSMUSG00000054690	Emcn	endomucin [Source:MGI Symbol%3BAcc:MGI:1891716]	chr3	2.13383	5.87514	26.2887	2.94008e-07	2.31923e-05
ENSMUSG00000022533	Atp13a3	ATPase type 13A3 [Source:MGI Symbol%3BAcc:MGI:2685387]	chr16	-0.705106	7.96352	26.2701	2.96848e-07	2.3298e-05
ENSMUSG00000024659	Anxa1	annexin A1 [Source:MGI Symbol%3BAcc:MGI:96819]	chr19	-1.66204	6.85529	26.1143	3.21797e-07	2.50205e-05
ENSMUSG00000024349	Tmem173	transmembrane protein 173 [Source:MGI Symbol%3BAcc:MGI:1919762]	chr18	0.962747	6.49556	26.113	3.22014e-07	2.50205e-05
ENSMUSG00000034647	Ankrd12	ankyrin repeat domain 12 [Source:MGI Symbol%3BAcc:MGI:1914357]	chr17	-1.17016	6.68858	26.0008	3.4127e-07	2.63847e-05
ENSMUSG00000028757	Ddost	dolichyl-di-phosphooligosaccharide-protein glycotransferase [Source:MGI Symbol%3BAcc:MGI:1194508]	chr4	-0.665357	7.49037	25.978	3.45326e-07	2.65662e-05
ENSMUSG00000039286	Fndc3b	fibronectin type III domain containing 3B [Source:MGI Symbol%3BAcc:MGI:1919257]	chr3	-1.66726	5.85335	25.8385	3.71209e-07	2.84167e-05
ENSMUSG00000024965	Fermt3	fermitin family member 3 [Source:MGI Symbol%3BAcc:MGI:2147790]	chr19	-0.569771	8.21856	25.5509	4.30864e-07	3.28217e-05
ENSMUSG00000021069	Pygl	liver glycogen phosphorylase [Source:MGI Symbol%3BAcc:MGI:97829]	chr12	-1.11062	6.76919	25.5325	4.34989e-07	3.29743e-05
ENSMUSG00000022816	Fstl1	follistatin-like 1 [Source:MGI Symbol%3BAcc:MGI:102793]	chr16	1.70104	6.22093	25.523	4.37129e-07	3.29757e-05
ENSMUSG00000032577	Mapkapk3	mitogen-activated protein kinase-activated protein kinase 3 [Source:MGI Symbol%3BAcc:MGI:2143163]	chr9	-1.01636	6.66375	25.4248	4.59962e-07	3.437e-05
ENSMUSG00000096883	Shisa8	shisa family member 8 [Source:MGI Symbol%3BAcc:MGI:2146080]	chr15	1.77642	5.80387	25.4245	4.60036e-07	3.437e-05
ENSMUSG00000022180	Slc7a8	solute carrier family 7 (cationic amino acid transporter%2C y+ system)%2C member 8 [Source:MGI Symbol%3BAcc:MGI:1355323]	chr14	-1.79043	5.71435	25.3158	4.86704e-07	3.61884e-05
ENSMUSG00000029322	Plac8	placenta-specific 8 [Source:MGI Symbol%3BAcc:MGI:2445289]	chr5	-1.11567	8.73771	25.3056	4.89283e-07	3.6207e-05
ENSMUSG00000032905	Atg12	autophagy related 12 [Source:MGI Symbol%3BAcc:MGI:1914776]	chr18	-1.07032	6.44798	24.9554	5.86721e-07	4.30498e-05
ENSMUSG00000029217	Tec	tec protein tyrosine kinase [Source:MGI Symbol%3BAcc:MGI:98662]	chr5	-1.65728	5.90882	24.9535	5.87295e-07	4.30498e-05
ENSMUSG00000015970	Chdh	choline dehydrogenase [Source:MGI Symbol%3BAcc:MGI:1860776]	chr14	-2.49545	5.58353	24.781	6.42262e-07	4.6858e-05
ENSMUSG00000024451	Arap3	ArfGAP with RhoGAP domain%2C ankyrin repeat and PH domain 3 [Source:MGI Symbol%3BAcc:MGI:2147274]	chr18	-1.04583	6.4121	24.7414	6.55612e-07	4.76085e-05
ENSMUSG00000079481	Nhsl2	NHS-like 2 [Source:MGI Symbol%3BAcc:MGI:3645090]	chrX	-1.67607	5.92723	24.6543	6.85901e-07	4.95763e-05
ENSMUSG00000039145	Camk1d	calcium/calmodulin-dependent protein kinase ID [Source:MGI Symbol%3BAcc:MGI:2442190]	chr2	1.68877	5.79547	24.528	7.32377e-07	5.26904e-05
ENSMUSG00000021427	Ssr1	signal sequence receptor%2C alpha [Source:MGI Symbol%3BAcc:MGI:105082]	chr13	-0.47938	8.36936	24.2432	8.49051e-07	6.0803e-05
ENSMUSG00000021262	Evl	Ena-vasodilator stimulated phosphoprotein [Source:MGI Symbol%3BAcc:MGI:1194884]	chr12	0.944103	6.591	24.06	9.33808e-07	6.6566e-05
ENSMUSG00000028214	Gem	GTP binding protein (gene overexpressed in skeletal muscle) [Source:MGI Symbol%3BAcc:MGI:99844]	chr4	1.97218	5.98038	24.0251	9.50865e-07	6.74723e-05
ENSMUSG00000022419	Deptor	DEP domain containing MTOR-interacting protein [Source:MGI Symbol%3BAcc:MGI:2146322]	chr15	-1.46189	6.24438	24.0069	9.59912e-07	6.78047e-05
ENSMUSG00000053604	Rpia	ribose 5-phosphate isomerase A [Source:MGI Symbol%3BAcc:MGI:103254]	chr6	-0.873433	6.8576	23.9722	9.77382e-07	6.87263e-05
ENSMUSG00000043557	Mdga1	MAM domain containing glycosylphosphatidylinositol anchor 1 [Source:MGI Symbol%3BAcc:MGI:1922012]	chr17	-1.35429	6.09727	23.9129	1.00796e-06	7.05572e-05
ENSMUSG00000018796	Acsl1	acyl-CoA synthetase long-chain family member 1 [Source:MGI Symbol%3BAcc:MGI:102797]	chr8	-0.989089	6.54694	23.8173	1.05928e-06	7.38171e-05
ENSMUSG00000050732	Vamp8	vesicle-associated membrane protein 8 [Source:MGI Symbol%3BAcc:MGI:1336882]	chr6	-0.655705	7.70951	23.7773	1.08153e-06	7.49636e-05
ENSMUSG00000051457	Spn	sialophorin [Source:MGI Symbol%3BAcc:MGI:98384]	chr7	-0.59933	7.72683	23.7704	1.08538e-06	7.49636e-05
ENSMUSG00000026239	Pde6d	phosphodiesterase 6D%2C cGMP-specific%2C rod%2C delta [Source:MGI Symbol%3BAcc:MGI:1270843]	chr1	-0.983965	6.72204	23.7516	1.09607e-06	7.5367e-05
ENSMUSG00000044629	Cnrip1	cannabinoid receptor interacting protein 1 [Source:MGI Symbol%3BAcc:MGI:1917505]	chr11	1.76304	5.86452	23.7287	1.10916e-06	7.5931e-05
ENSMUSG00000040713	Creg1	cellular repressor of E1A-stimulated genes 1 [Source:MGI Symbol%3BAcc:MGI:1344382]	chr1	-0.658879	7.80418	23.6703	1.14333e-06	7.79267e-05
ENSMUSG00000024697	Gna14	guanine nucleotide binding protein%2C alpha 14 [Source:MGI Symbol%3BAcc:MGI:95769]	chr19	-2.04451	5.56184	23.4689	1.26951e-06	8.58337e-05
ENSMUSG00000020009	Ifngr1	interferon gamma receptor 1 [Source:MGI Symbol%3BAcc:MGI:107655]	chr10	-0.998388	7.34183	23.4676	1.27038e-06	8.58337e-05
ENSMUSG00000050552	Lamtor4	late endosomal/lysosomal adaptor%2C MAPK and MTOR activator 4 [Source:MGI Symbol%3BAcc:MGI:1913346]	chr5	-0.869724	6.75458	23.4378	1.29019e-06	8.66745e-05
ENSMUSG00000031765	Mt1	metallothionein 1 [Source:MGI Symbol%3BAcc:MGI:97171]	chr8	-0.970534	8.21537	23.4321	1.29398e-06	8.66745e-05
ENSMUSG00000036599	Chst12	carbohydrate sulfotransferase 12 [Source:MGI Symbol%3BAcc:MGI:1929064]	chr5	-1.1027	6.43243	23.3696	1.33674e-06	8.91543e-05
ENSMUSG00000035863	Palm	paralemmin [Source:MGI Symbol%3BAcc:MGI:1261814]	chr10	-1.09602	6.62251	23.3045	1.38279e-06	9.18315e-05
ENSMUSG00000028977	Casz1	castor zinc finger 1 [Source:MGI Symbol%3BAcc:MGI:1196251]	chr4	-1.46844	6.09037	23.2749	1.40422e-06	9.28575e-05
ENSMUSG00000043505	Gimap5	GTPase%2C IMAP family member 5 [Source:MGI Symbol%3BAcc:MGI:2442232]	chr6	1.70642	5.99371	23.2532	1.42011e-06	9.34118e-05
ENSMUSG00000039013	Siglecf	sialic acid binding Ig-like lectin F [Source:MGI Symbol%3BAcc:MGI:2681107]	chr7	-1.70508	5.85127	23.2471	1.42462e-06	9.34118e-05
ENSMUSG00000025089	Gfra1	glial cell line derived neurotrophic factor family receptor alpha 1 [Source:MGI Symbol%3BAcc:MGI:1100842]	chr19	2.42122	5.37658	23.2288	1.43831e-06	9.39129e-05
ENSMUSG00000029647	Pan3	PAN3 poly(A) specific ribonuclease subunit [Source:MGI Symbol%3BAcc:MGI:1919837]	chr5	0.699869	7.45628	23.1569	1.49303e-06	9.68544e-05
ENSMUSG00000004535	Tax1bp1	Tax1 (human T cell leukemia virus type I) binding protein 1 [Source:MGI Symbol%3BAcc:MGI:1289308]	chr6	-0.659966	7.82048	23.1534	1.49582e-06	9.68544e-05
ENSMUSG00000022769	Sdf2l1	stromal cell-derived factor 2-like 1 [Source:MGI Symbol%3BAcc:MGI:2149842]	chr16	-1.11957	6.52191	23.1406	1.50576e-06	9.70933e-05
ENSMUSG00000028420	Tmem38b	transmembrane protein 38B [Source:MGI Symbol%3BAcc:MGI:1098718]	chr4	-1.76048	5.74005	23.1272	1.51632e-06	9.73701e-05
ENSMUSG00000003949	Hlf	hepatic leukemia factor [Source:MGI Symbol%3BAcc:MGI:96108]	chr11	1.29845	7.64529	23.0559	1.57363e-06	0.000100634
ENSMUSG00000024680	Ms4a2	membrane-spanning 4-domains%2C subfamily A%2C member 2 [Source:MGI Symbol%3BAcc:MGI:95495]	chr19	-2.96218	5.53786	22.9749	1.6413e-06	0.000104532
ENSMUSG00000024353	Mzb1	marginal zone B and B1 cell-specific protein 1 [Source:MGI Symbol%3BAcc:MGI:1917066]	chr18	2.86914	5.56213	22.9018	1.70494e-06	0.000108142
ENSMUSG00000024975	Pdcd4	programmed cell death 4 [Source:MGI Symbol%3BAcc:MGI:107490]	chr19	-0.703874	7.77211	22.8477	1.75356e-06	0.000110774
ENSMUSG00000017002	Slpi	secretory leukocyte peptidase inhibitor [Source:MGI Symbol%3BAcc:MGI:109297]	chr2	-2.42374	5.5394	22.8121	1.7864e-06	0.000112391
ENSMUSG00000011148	Adssl1	adenylosuccinate synthetase like 1 [Source:MGI Symbol%3BAcc:MGI:87947]	chr12	-1.39017	6.40587	22.7574	1.83795e-06	0.000115168
ENSMUSG00000041773	Enc1	ectodermal-neural cortex 1 [Source:MGI Symbol%3BAcc:MGI:109610]	chr13	1.89066	5.64955	22.7198	1.87431e-06	0.000116975
ENSMUSG00000076431	Sox4	SRY (sex determining region Y)-box 4 [Source:MGI Symbol%3BAcc:MGI:98366]	chr13	0.835003	8.75041	22.7063	1.88747e-06	0.000117325
ENSMUSG00000042797	Aqp11	aquaporin 11 [Source:MGI Symbol%3BAcc:MGI:1913583]	chr7	-1.9043	5.79754	22.5928	2.00232e-06	0.000123968
ENSMUSG00000027605	Acss2	acyl-CoA synthetase short-chain family member 2 [Source:MGI Symbol%3BAcc:MGI:1890410]	chr2	-1.45982	6.16223	22.5495	2.04803e-06	0.000126295
ENSMUSG00000094392	Gm3788	predicted gene 3788 [Source:MGI Symbol%3BAcc:MGI:3781961]	chr3	0.606264	7.57432	22.5381	2.06022e-06	0.000126544
ENSMUSG00000030691	Fchsd2	FCH and double SH3 domains 2 [Source:MGI Symbol%3BAcc:MGI:2448475]	chr7	0.794368	7.15082	22.458	2.14784e-06	0.000131407
ENSMUSG00000090222	Ifi203-ps	interferon activated gene 203%2C pseudogene [Source:MGI Symbol%3BAcc:MGI:3840117]	chr1	1.9694	5.42619	22.3541	2.26724e-06	0.000138168
ENSMUSG00000038642	Ctss	cathepsin S [Source:MGI Symbol%3BAcc:MGI:107341]	chr3	2.52769	5.50365	22.2266	2.4229e-06	0.000147078
ENSMUSG00000026482	Rgl1	ral guanine nucleotide dissociation stimulator%2C-like 1 [Source:MGI Symbol%3BAcc:MGI:107484]	chr1	2.03281	5.53208	22.1465	2.52612e-06	0.000152747
ENSMUSG00000008496	Pou2f2	POU domain%2C class 2%2C transcription factor 2 [Source:MGI Symbol%3BAcc:MGI:101897]	chr7	0.942474	7.61816	22.1093	2.57555e-06	0.000155132
ENSMUSG00000009376	Met	met proto-oncogene [Source:MGI Symbol%3BAcc:MGI:96969]	chr6	-1.85788	5.62169	22.0054	2.71881e-06	0.000163129
ENSMUSG00000030303	Far2	fatty acyl CoA reductase 2 [Source:MGI Symbol%3BAcc:MGI:2687035]	chr6	-2.50293	5.49479	21.976	2.76081e-06	0.000165012
ENSMUSG00000030291	Med21	mediator complex subunit 21 [Source:MGI Symbol%3BAcc:MGI:1347064]	chr6	-0.960542	6.68108	21.9428	2.80903e-06	0.00016725
ENSMUSG00000017781	Pitpna	phosphatidylinositol transfer protein%2C alpha [Source:MGI Symbol%3BAcc:MGI:99887]	chr11	0.575633	7.63055	21.9343	2.82144e-06	0.000167348
ENSMUSG00000024164	C3	complement component 3 [Source:MGI Symbol%3BAcc:MGI:88227]	chr17	-2.13637	5.77583	21.8387	2.96555e-06	0.000175227
ENSMUSG00000027828	Ssr3	signal sequence receptor%2C gamma [Source:MGI Symbol%3BAcc:MGI:1914687]	chr3	-0.545617	7.71693	21.7301	3.13829e-06	0.000184332
ENSMUSG00000026672	Optn	optineurin [Source:MGI Symbol%3BAcc:MGI:1918898]	chr2	-1.7244	5.94038	21.727	3.14337e-06	0.000184332
ENSMUSG00000035711	Dok3	docking protein 3 [Source:MGI Symbol%3BAcc:MGI:1351490]	chr13	-1.76422	5.84693	21.685	3.21302e-06	0.000187529
ENSMUSG00000038301	Snx10	sorting nexin 10 [Source:MGI Symbol%3BAcc:MGI:1919232]	chr6	1.14093	6.55857	21.6796	3.22203e-06	0.000187529
ENSMUSG00000042410	Agps	alkylglycerone phosphate synthase [Source:MGI Symbol%3BAcc:MGI:2443065]	chr2	-0.850737	7.22377	21.6045	3.35072e-06	0.000194292
ENSMUSG00000047747	Rnf150	ring finger protein 150 [Source:MGI Symbol%3BAcc:MGI:2443860]	chr8	2.34467	5.5018	21.5909	3.37454e-06	0.000194946
ENSMUSG00000032353	Tmed3	transmembrane p24 trafficking protein 3 [Source:MGI Symbol%3BAcc:MGI:1913361]	chr9	-1.04821	6.71761	21.5554	3.43753e-06	0.000197849
ENSMUSG00000040234	Tm7sf3	transmembrane 7 superfamily member 3 [Source:MGI Symbol%3BAcc:MGI:1914873]	chr6	-0.864683	6.75476	21.4994	3.5394e-06	0.000202961
ENSMUSG00000022240	Ctnnd2	catenin (cadherin associated protein)%2C delta 2 [Source:MGI Symbol%3BAcc:MGI:1195966]	chr15	2.01418	5.38915	21.3765	3.77378e-06	0.000215605
ENSMUSG00000032966	Fkbp1a	FK506 binding protein 1a [Source:MGI Symbol%3BAcc:MGI:95541]	chr2	0.468585	8.6017	21.299	3.92928e-06	0.000223667
ENSMUSG00000025421	Hdhd2	haloacid dehalogenase-like hydrolase domain containing 2 [Source:MGI Symbol%3BAcc:MGI:1924237]	chr18	-0.967705	6.4703	21.2635	4.00276e-06	0.000227018
ENSMUSG00000016534	Lamp2	lysosomal-associated membrane protein 2 [Source:MGI Symbol%3BAcc:MGI:96748]	chrX	-0.832617	6.7275	21.2248	4.08449e-06	0.000230811
ENSMUSG00000050931	Sgms2	sphingomyelin synthase 2 [Source:MGI Symbol%3BAcc:MGI:1921692]	chr3	-1.80736	5.80934	21.1649	4.21409e-06	0.000237272
ENSMUSG00000028434	Epb41l4b	erythrocyte membrane protein band 4.1 like 4b [Source:MGI Symbol%3BAcc:MGI:1859149]	chr4	1.99624	5.5167	21.0298	4.52206e-06	0.000253693
ENSMUSG00000078945	Naip2	NLR family%2C apoptosis inhibitory protein 2 [Source:MGI Symbol%3BAcc:MGI:1298226]	chr13	-1.39575	6.01666	20.9911	4.61412e-06	0.000257186
ENSMUSG00000022957	Itsn1	intersectin 1 (SH3 domain protein 1A) [Source:MGI Symbol%3BAcc:MGI:1338069]	chr16	1.78723	6.00716	20.9898	4.61744e-06	0.000257186
ENSMUSG00000006731	B4galnt1	beta-1%2C4-N-acetyl-galactosaminyl transferase 1 [Source:MGI Symbol%3BAcc:MGI:1342057]	chr10	-0.833516	6.94157	20.9827	4.63452e-06	0.000257216
ENSMUSG00000061436	Hipk2	homeodomain interacting protein kinase 2 [Source:MGI Symbol%3BAcc:MGI:1314872]	chr6	-1.02234	6.41861	20.875	4.90264e-06	0.000271128
ENSMUSG00000032254	Kif23	kinesin family member 23 [Source:MGI Symbol%3BAcc:MGI:1919069]	chr9	0.800906	7.06876	20.6646	5.4717e-06	0.000301526
ENSMUSG00000058794	Nfe2	nuclear factor%2C erythroid derived 2 [Source:MGI Symbol%3BAcc:MGI:97308]	chr15	-0.739485	7.29462	20.6095	5.63162e-06	0.000308448
ENSMUSG00000040061	Plcb2	phospholipase C%2C beta 2 [Source:MGI Symbol%3BAcc:MGI:107465]	chr2	-1.03105	6.97819	20.6077	5.63702e-06	0.000308448
ENSMUSG00000034801	Sos2	son of sevenless homolog 2 (Drosophila) [Source:MGI Symbol%3BAcc:MGI:98355]	chr12	-1.09678	6.41949	20.5861	5.70094e-06	0.000310851
ENSMUSG00000053168	9030619P08Rik	RIKEN cDNA 9030619P08 gene [Source:MGI Symbol%3BAcc:MGI:3612405]	chr15	1.89566	5.53222	20.5516	5.80444e-06	0.000315388
ENSMUSG00000031799	Tpm4	tropomyosin 4 [Source:MGI Symbol%3BAcc:MGI:2449202]	chr8	1.04443	6.55395	20.5166	5.9115e-06	0.000320086
ENSMUSG00000030283	St8sia1	ST8 alpha-N-acetyl-neuraminide alpha-2%2C8-sialyltransferase 1 [Source:MGI Symbol%3BAcc:MGI:106011]	chr6	1.85519	5.54077	20.5066	5.94259e-06	0.000320652
ENSMUSG00000022014	Epsti1	epithelial stromal interaction 1 (breast) [Source:MGI Symbol%3BAcc:MGI:1915168]	chr14	1.40673	6.09082	20.4699	6.05777e-06	0.000325736
ENSMUSG00000056124	B4galt6	UDP-Gal:betaGlcNAc beta 1%2C4-galactosyltransferase%2C polypeptide 6 [Source:MGI Symbol%3BAcc:MGI:1928380]	chr18	-1.45646	6.53831	20.4131	6.24028e-06	0.000334393
ENSMUSG00000041754	Trem3	triggering receptor expressed on myeloid cells 3 [Source:MGI Symbol%3BAcc:MGI:1930003]	chr17	-1.9769	5.64133	20.3756	6.36361e-06	0.000339501
ENSMUSG00000027562	Car2	carbonic anhydrase 2 [Source:MGI Symbol%3BAcc:MGI:88269]	chr3	0.81309	8.72064	20.3709	6.37929e-06	0.000339501
ENSMUSG00000028832	Stmn1	stathmin 1 [Source:MGI Symbol%3BAcc:MGI:96739]	chr4	0.364994	9.37654	20.2683	6.73049e-06	0.000356969
ENSMUSG00000020689	Itgb3	integrin beta 3 [Source:MGI Symbol%3BAcc:MGI:96612]	chr11	-1.62503	5.64809	20.2345	6.85052e-06	0.000362099
ENSMUSG00000073599	Ecscr	endothelial cell surface expressed chemotaxis and apoptosis regulator [Source:MGI Symbol%3BAcc:MGI:1915795]	chr18	1.83688	5.61254	20.2202	6.902e-06	0.000363583
ENSMUSG00000065954	Tacc1	transforming%2C acidic coiled-coil containing protein 1 [Source:MGI Symbol%3BAcc:MGI:2443510]	chr8	-0.561679	7.87979	20.1328	7.22485e-06	0.000379305
ENSMUSG00000027808	Serp1	stress-associated endoplasmic reticulum protein 1 [Source:MGI Symbol%3BAcc:MGI:92638]	chr3	-0.480546	8.10755	20.1178	7.28161e-06	0.000380997
ENSMUSG00000038604	Fam65a	family with sequence similarity 65%2C member A [Source:MGI Symbol%3BAcc:MGI:1922937]	chr8	-0.562235	7.93438	20.1002	7.34901e-06	0.000383234
ENSMUSG00000108693	Gm45153	predicted gene 45153 [Source:MGI Symbol%3BAcc:MGI:5753729]	chr7	-1.84472	5.54724	20.0834	7.4138e-06	0.000385319
ENSMUSG00000035697	Arhgap45	Rho GTPase activating protein 45 [Source:MGI Symbol%3BAcc:MGI:1917969]	chr10	-0.631795	7.44053	20.0537	7.52992e-06	0.00039005
ENSMUSG00000049577	Zfpm1	zinc finger protein%2C multitype 1 [Source:MGI Symbol%3BAcc:MGI:1095400]	chr8	-0.845368	7.61535	19.925	8.05415e-06	0.000415819
ENSMUSG00000079563	Pglyrp2	peptidoglycan recognition protein 2 [Source:MGI Symbol%3BAcc:MGI:1928099]	chr17	1.61481	5.89544	19.8744	8.27023e-06	0.000425561
ENSMUSG00000026600	Soat1	sterol O-acyltransferase 1 [Source:MGI Symbol%3BAcc:MGI:104665]	chr1	-1.28101	6.18493	19.85	8.37638e-06	0.000429601
ENSMUSG00000032575	Manf	mesencephalic astrocyte-derived neurotrophic factor [Source:MGI Symbol%3BAcc:MGI:1922090]	chr9	-0.574255	7.65267	19.8434	8.40509e-06	0.000429655
ENSMUSG00000013160	Atp6v0d1	ATPase%2C H+ transporting%2C lysosomal V0 subunit D1 [Source:MGI Symbol%3BAcc:MGI:1201778]	chr8	-0.755736	6.94703	19.782	8.67978e-06	0.000442242
ENSMUSG00000029086	Prom1	prominin 1 [Source:MGI Symbol%3BAcc:MGI:1100886]	chr5	-2.10565	5.50784	19.6636	9.23426e-06	0.000468956
ENSMUSG00000034903	Cobll1	Cobl-like 1 [Source:MGI Symbol%3BAcc:MGI:2442894]	chr2	1.88817	5.58538	19.6107	9.49374e-06	0.000480562
ENSMUSG00000026483	Fam129a	family with sequence similarity 129%2C member A [Source:MGI Symbol%3BAcc:MGI:2137237]	chr1	-1.95388	5.85136	19.5597	9.7506e-06	0.000491962
ENSMUSG00000075701	Selenos	selenoprotein S [Source:MGI Symbol%3BAcc:MGI:95994]	chr7	-0.908325	6.57989	19.5458	9.82186e-06	0.000493954
ENSMUSG00000001128	Cfp	complement factor properdin [Source:MGI Symbol%3BAcc:MGI:97545]	chrX	1.57527	5.7656	19.4539	1.03058e-05	0.00051662
ENSMUSG00000036931	Nfkbid	nuclear factor of kappa light polypeptide gene enhancer in B cells inhibitor%2C delta [Source:MGI Symbol%3BAcc:MGI:3041243]	chr7	1.24118	5.87883	19.3533	1.08633e-05	0.000542815
ENSMUSG00000031097	Tnni2	troponin I%2C skeletal%2C fast 2 [Source:MGI Symbol%3BAcc:MGI:105070]	chr7	1.82951	5.67807	19.3209	1.10488e-05	0.000547495
ENSMUSG00000024227	Pdzph1	PDZ and pleckstrin homology domains 1 [Source:MGI Symbol%3BAcc:MGI:1916489]	chr17	-2.06174	5.51982	19.3207	1.10503e-05	0.000547495
ENSMUSG00000008540	Mgst1	microsomal glutathione S-transferase 1 [Source:MGI Symbol%3BAcc:MGI:1913850]	chr6	-1.93297	6.03749	19.3185	1.10626e-05	0.000547495
ENSMUSG00000039813	Tbc1d2	TBC1 domain family%2C member 2 [Source:MGI Symbol%3BAcc:MGI:2652885]	chr4	-1.59563	5.69313	19.3089	1.11187e-05	0.000548524
ENSMUSG00000063382	Bcl9l	B cell CLL/lymphoma 9-like [Source:MGI Symbol%3BAcc:MGI:1933114]	chr9	1.27934	6.00277	19.2325	1.15724e-05	0.000569101
ENSMUSG00000037992	Rara	retinoic acid receptor%2C alpha [Source:MGI Symbol%3BAcc:MGI:97856]	chr11	1.82142	5.5903	19.073	1.25811e-05	0.000616752
ENSMUSG00000030137	Tuba8	tubulin%2C alpha 8 [Source:MGI Symbol%3BAcc:MGI:1858225]	chr6	-1.4424	5.97127	19.0468	1.27553e-05	0.000623326
ENSMUSG00000038253	Hoxa5	homeobox A5 [Source:MGI Symbol%3BAcc:MGI:96177]	chr6	1.74593	5.9266	18.9941	1.31124e-05	0.000638767
ENSMUSG00000026202	Tuba4a	tubulin%2C alpha 4A [Source:MGI Symbol%3BAcc:MGI:1095410]	chr1	-0.509889	8.3554	18.9177	1.36479e-05	0.000662775
ENSMUSG00000018169	Mfng	MFNG O-fucosylpeptide 3-beta-N-acetylglucosaminyltransferase [Source:MGI Symbol%3BAcc:MGI:1095404]	chr15	0.946491	6.50446	18.8608	1.40615e-05	0.000680735
ENSMUSG00000031129	Slc9a9	solute carrier family 9 (sodium/hydrogen exchanger)%2C member 9 [Source:MGI Symbol%3BAcc:MGI:2679732]	chr9	1.78611	5.61113	18.8438	1.41873e-05	0.000684693
ENSMUSG00000096054	Syne1	spectrin repeat containing%2C nuclear envelope 1 [Source:MGI Symbol%3BAcc:MGI:1927152]	chr10	-1.75384	6.21212	18.7936	1.45654e-05	0.000700763
ENSMUSG00000020100	Slc29a3	solute carrier family 29 (nucleoside transporters)%2C member 3 [Source:MGI Symbol%3BAcc:MGI:1918529]	chr10	1.29648	5.97817	18.7463	1.49313e-05	0.000716148
ENSMUSG00000022108	Itm2b	integral membrane protein 2B [Source:MGI Symbol%3BAcc:MGI:1309517]	chr14	-0.47369	8.76714	18.7312	1.50501e-05	0.00071905
ENSMUSG00000064262	Gimap8	GTPase%2C IMAP family member 8 [Source:MGI Symbol%3BAcc:MGI:2685303]	chr6	1.4382	6.06714	18.7269	1.50843e-05	0.00071905
ENSMUSG00000024399	Ltb	lymphotoxin B [Source:MGI Symbol%3BAcc:MGI:104796]	chr17	1.60561	5.90552	18.5374	1.66606e-05	0.000791762
ENSMUSG00000028378	Ptgr1	prostaglandin reductase 1 [Source:MGI Symbol%3BAcc:MGI:1914353]	chr4	-1.17137	6.26413	18.5257	1.67629e-05	0.000794193
ENSMUSG00000038312	Edem2	ER degradation enhancer%2C mannosidase alpha-like 2 [Source:MGI Symbol%3BAcc:MGI:1915540]	chr2	-0.927164	6.44352	18.484	1.71334e-05	0.0008078
ENSMUSG00000057098	Ebf1	early B cell factor 1 [Source:MGI Symbol%3BAcc:MGI:95275]	chr11	3.01389	5.44316	18.4817	1.71541e-05	0.0008078
ENSMUSG00000068735	Trp53i11	transformation related protein 53 inducible protein 11 [Source:MGI Symbol%3BAcc:MGI:2670995]	chr2	1.75086	5.47717	18.4458	1.74807e-05	0.000820696
ENSMUSG00000021624	Cd180	CD180 antigen [Source:MGI Symbol%3BAcc:MGI:1194924]	chr13	1.33673	5.87299	18.3829	1.8067e-05	0.000845567
ENSMUSG00000106320	Gm42992	predicted gene 42992 [Source:MGI Symbol%3BAcc:MGI:5663129]	chr5	-2.08078	5.66457	18.3774	1.81193e-05	0.000845567
ENSMUSG00000033032	Afap1l1	actin filament associated protein 1-like 1 [Source:MGI Symbol%3BAcc:MGI:2147199]	chr18	0.961866	6.81118	18.2843	1.90264e-05	0.000885241
ENSMUSG00000016194	Hsd11b1	hydroxysteroid 11-beta dehydrogenase 1 [Source:MGI Symbol%3BAcc:MGI:103562]	chr1	-2.15668	5.63602	18.2718	1.91524e-05	0.000888444
ENSMUSG00000036622	Atp13a2	ATPase type 13A2 [Source:MGI Symbol%3BAcc:MGI:1922022]	chr4	0.716582	7.53589	18.1512	2.04044e-05	0.000943705
ENSMUSG00000027067	Ssrp1	structure specific recognition protein 1 [Source:MGI Symbol%3BAcc:MGI:107912]	chr2	0.35777	8.64791	18.1304	2.06286e-05	0.000951243
ENSMUSG00000107369	Gstm2-ps1	glutathione S-transferase mu 2 (muscle)%2C pseudogene 1 [Source:MGI Symbol%3BAcc:MGI:3648223]	chr5	-1.67197	5.51029	18.0714	2.12775e-05	0.000978263
ENSMUSG00000027907	S100a11	S100 calcium binding protein A11 [Source:MGI Symbol%3BAcc:MGI:1338798]	chr3	-0.645778	7.89028	18.0374	2.16608e-05	0.000992946
ENSMUSG00000020272	Stk10	serine/threonine kinase 10 [Source:MGI Symbol%3BAcc:MGI:1099439]	chr11	0.869013	6.64107	18.0143	2.19255e-05	0.00100213
ENSMUSG00000023473	Celsr3	cadherin%2C EGF LAG seven-pass G-type receptor 3 [Source:MGI Symbol%3BAcc:MGI:1858236]	chr9	-1.54101	5.38119	17.9919	2.21847e-05	0.0010082
ENSMUSG00000034156	Tspoap1	TSPO associated protein 1 [Source:MGI Symbol%3BAcc:MGI:2450877]	chr11	-1.35357	6.01514	17.9916	2.21882e-05	0.0010082
ENSMUSG00000038843	Gcnt1	glucosaminyl (N-acetyl) transferase 1%2C core 2 [Source:MGI Symbol%3BAcc:MGI:95676]	chr19	-0.871312	6.60617	17.9816	2.23053e-05	0.00101057
ENSMUSG00000026463	Atp2b4	ATPase%2C Ca++ transporting%2C plasma membrane 4 [Source:MGI Symbol%3BAcc:MGI:88111]	chr1	0.860458	6.76987	17.9638	2.2515e-05	0.0010171
ENSMUSG00000020961	Ston2	stonin 2 [Source:MGI Symbol%3BAcc:MGI:1918272]	chr12	-1.73264	5.68221	17.917	2.30753e-05	0.00103939
ENSMUSG00000051124	Gimap9	GTPase%2C IMAP family member 9 [Source:MGI Symbol%3BAcc:MGI:3511744]	chr6	0.981325	6.33189	17.8989	2.32951e-05	0.00104626
ENSMUSG00000043931	Gimap7	GTPase%2C IMAP family member 7 [Source:MGI Symbol%3BAcc:MGI:1349657]	chr6	1.8265	5.38623	17.8491	2.39127e-05	0.0010709
ENSMUSG00000050105	Grrp1	glycine/arginine rich protein 1 [Source:MGI Symbol%3BAcc:MGI:1919940]	chr4	1.69147	5.57082	17.8239	2.42318e-05	0.00108208
ENSMUSG00000013089	Etv5	ets variant 5 [Source:MGI Symbol%3BAcc:MGI:1096867]	chr16	1.67729	5.5877	17.8147	2.43491e-05	0.0010842
ENSMUSG00000039234	Sec24d	Sec24 related gene family%2C member D (S. cerevisiae) [Source:MGI Symbol%3BAcc:MGI:1916858]	chr3	-1.94457	5.457	17.7976	2.4569e-05	0.00109087
ENSMUSG00000097461	Gm26735	predicted gene%2C 26735 [Source:MGI Symbol%3BAcc:MGI:5477229]	chr13	1.216	5.94345	17.7774	2.48319e-05	0.00109939
ENSMUSG00000034480	Diaph2	diaphanous related formin 2 [Source:MGI Symbol%3BAcc:MGI:1858500]	chrX	-1.20283	6.16259	17.7611	2.50447e-05	0.00110567
ENSMUSG00000085611	Ap3s1-ps1	adaptor-related protein complex 3%2C sigma 1 subunit%2C pseudogene 1 [Source:MGI Symbol%3BAcc:MGI:1929216]	chrX	-1.46986	5.44767	17.7197	2.55959e-05	0.00112642
ENSMUSG00000055782	Abcd2	ATP-binding cassette%2C sub-family D (ALD)%2C member 2 [Source:MGI Symbol%3BAcc:MGI:1349467]	chr15	-1.69183	5.72987	17.715	2.56597e-05	0.00112642
ENSMUSG00000040548	Tex2	testis expressed gene 2 [Source:MGI Symbol%3BAcc:MGI:102465]	chr11	-1.12341	6.12791	17.6979	2.58915e-05	0.00113339
ENSMUSG00000021477	Ctsl	cathepsin L [Source:MGI Symbol%3BAcc:MGI:88564]	chr13	-1.18844	6.10111	17.6663	2.63246e-05	0.00114911
ENSMUSG00000048578	Mlec	malectin [Source:MGI Symbol%3BAcc:MGI:1924015]	chr5	-0.387941	8.38902	17.6451	2.66199e-05	0.00115875
ENSMUSG00000079594	BC117090	cDNA sequence BC1179090 [Source:MGI Symbol%3BAcc:MGI:3696881]	chr16	-2.8602	6.10464	17.6162	2.70278e-05	0.00117322
ENSMUSG00000026399	Cd55	CD55 molecule%2C decay accelerating factor for complement [Source:MGI Symbol%3BAcc:MGI:104850]	chr1	-1.38324	6.04834	17.5854	2.74686e-05	0.00118903
ENSMUSG00000004609	Cd33	CD33 antigen [Source:MGI Symbol%3BAcc:MGI:99440]	chr7	1.38908	5.90369	17.5593	2.78484e-05	0.00120212
ENSMUSG00000050600	Zfp831	zinc finger protein 831 [Source:MGI Symbol%3BAcc:MGI:3641861]	chr2	1.84941	5.68227	17.4786	2.90555e-05	0.00124465
ENSMUSG00000032014	Oaf	out at first homolog [Source:MGI Symbol%3BAcc:MGI:94852]	chr9	-1.06625	6.17195	17.4749	2.91123e-05	0.00124465
ENSMUSG00000025408	Ddit3	DNA-damage inducible transcript 3 [Source:MGI Symbol%3BAcc:MGI:109247]	chr10	-1.50912	5.68153	17.4693	2.9199e-05	0.00124465
ENSMUSG00000059791	Nrm	nurim (nuclear envelope membrane protein) [Source:MGI Symbol%3BAcc:MGI:2146855]	chr17	0.745902	7.01416	17.4684	2.92125e-05	0.00124465
ENSMUSG00000055639	Dach1	dachshund 1 (Drosophila) [Source:MGI Symbol%3BAcc:MGI:1277991]	chr14	-1.66117	6.12893	17.467	2.92341e-05	0.00124465
ENSMUSG00000028494	Plin2	perilipin 2 [Source:MGI Symbol%3BAcc:MGI:87920]	chr4	-0.911719	6.63117	17.4463	2.95542e-05	0.00125484
ENSMUSG00000045763	Basp1	brain abundant%2C membrane attached signal protein 1 [Source:MGI Symbol%3BAcc:MGI:1917600]	chr15	1.17825	6.50062	17.3758	3.06707e-05	0.0012987
ENSMUSG00000030104	Edem1	ER degradation enhancer%2C mannosidase alpha-like 1 [Source:MGI Symbol%3BAcc:MGI:2180139]	chr6	-0.865235	6.60018	17.3191	3.16003e-05	0.00133442
ENSMUSG00000024725	Ostf1	osteoclast stimulating factor 1 [Source:MGI Symbol%3BAcc:MGI:700012]	chr19	-0.608899	7.19861	17.3072	3.17979e-05	0.00133913
ENSMUSG00000061981	Flot2	flotillin 2 [Source:MGI Symbol%3BAcc:MGI:103309]	chr11	-1.03779	6.04854	17.2484	3.27979e-05	0.00137751
ENSMUSG00000029716	Tfr2	transferrin receptor 2 [Source:MGI Symbol%3BAcc:MGI:1354956]	chr5	-1.21319	6.33313	17.142	3.46871e-05	0.00145293
ENSMUSG00000015619	Gata3	GATA binding protein 3 [Source:MGI Symbol%3BAcc:MGI:95663]	chr2	1.81792	5.70582	17.0881	3.56859e-05	0.00149075
ENSMUSG00000021699	Pde4d	phosphodiesterase 4D%2C cAMP specific [Source:MGI Symbol%3BAcc:MGI:99555]	chr13	-0.902711	6.61697	17.007	3.72423e-05	0.00155159
ENSMUSG00000069792	Wfdc17	WAP four-disulfide core domain 17 [Source:MGI Symbol%3BAcc:MGI:3649773]	chr11	2.12433	5.54439	16.9624	3.81284e-05	0.00158426
ENSMUSG00000027248	Pdia3	protein disulfide isomerase associated 3 [Source:MGI Symbol%3BAcc:MGI:95834]	chr2	-0.401292	8.37778	16.929	3.88044e-05	0.00160488
ENSMUSG00000037661	Gpr160	G protein-coupled receptor 160 [Source:MGI Symbol%3BAcc:MGI:1919112]	chr3	-1.65677	5.76353	16.9254	3.88769e-05	0.00160488
ENSMUSG00000027422	Rrbp1	ribosome binding protein 1 [Source:MGI Symbol%3BAcc:MGI:1932395]	chr2	-0.565953	7.65926	16.9226	3.89344e-05	0.00160488
ENSMUSG00000056054	S100a8	S100 calcium binding protein A8 (calgranulin A) [Source:MGI Symbol%3BAcc:MGI:88244]	chr3	-1.55907	8.00574	16.8973	3.94575e-05	0.00161896
ENSMUSG00000028383	Hsdl2	hydroxysteroid dehydrogenase like 2 [Source:MGI Symbol%3BAcc:MGI:1919729]	chr4	-1.17072	6.08598	16.896	3.94842e-05	0.00161896
ENSMUSG00000026728	Vim	vimentin [Source:MGI Symbol%3BAcc:MGI:98932]	chr2	-0.663836	8.9837	16.8333	4.08118e-05	0.00166799
ENSMUSG00000035208	Slfn8	schlafen 8 [Source:MGI Symbol%3BAcc:MGI:2672859]	chr11	1.59135	5.68781	16.8294	4.08948e-05	0.00166799
ENSMUSG00000025245	Lztfl1	leucine zipper transcription factor-like 1 [Source:MGI Symbol%3BAcc:MGI:1934860]	chr9	0.864347	6.47136	16.7966	4.1607e-05	0.0016926
ENSMUSG00000039109	F13a1	coagulation factor XIII%2C A1 subunit [Source:MGI Symbol%3BAcc:MGI:1921395]	chr13	-1.68696	6.33534	16.7356	4.29661e-05	0.00174333
ENSMUSG00000047146	Tet1	tet methylcytosine dioxygenase 1 [Source:MGI Symbol%3BAcc:MGI:1098693]	chr10	1.03025	6.54007	16.718	4.33671e-05	0.00175351
ENSMUSG00000001986	Gria3	glutamate receptor%2C ionotropic%2C AMPA3 (alpha 3) [Source:MGI Symbol%3BAcc:MGI:95810]	chrX	-1.13474	6.6855	16.7147	4.34428e-05	0.00175351
ENSMUSG00000037138	Aff3	AF4/FMR2 family%2C member 3 [Source:MGI Symbol%3BAcc:MGI:106927]	chr1	1.62154	5.69491	16.708	4.35963e-05	0.00175515
ENSMUSG00000030744	Rps3	ribosomal protein S3 [Source:MGI Symbol%3BAcc:MGI:1350917]	chr7	0.196942	10.8292	16.6714	4.44449e-05	0.00178469
ENSMUSG00000044867	Gimap1os	GTPase%2C IMAP family member 1%2C opposite strand [Source:MGI Symbol%3BAcc:MGI:3781523]	chr6	1.70463	5.70866	16.6603	4.4707e-05	0.00179059
ENSMUSG00000020580	Rock2	Rho-associated coiled-coil containing protein kinase 2 [Source:MGI Symbol%3BAcc:MGI:107926]	chr12	0.543794	7.87169	16.6417	4.51485e-05	0.00180192
ENSMUSG00000021451	Sema4d	sema domain%2C immunoglobulin domain (Ig)%2C transmembrane domain (TM) and short cytoplasmic domain%2C (semaphorin) 4D [Source:MGI Symbol%3BAcc:MGI:109244]	chr13	0.81213	6.48946	16.6386	4.5222e-05	0.00180192
ENSMUSG00000020715	Ern1	endoplasmic reticulum (ER) to nucleus signalling 1 [Source:MGI Symbol%3BAcc:MGI:1930134]	chr11	-1.1956	5.96024	16.6183	4.57067e-05	0.00181404
ENSMUSG00000056749	Nfil3	nuclear factor%2C interleukin 3%2C regulated [Source:MGI Symbol%3BAcc:MGI:109495]	chr13	1.73296	5.63793	16.6162	4.57597e-05	0.00181404
ENSMUSG00000031162	Gata1	GATA binding protein 1 [Source:MGI Symbol%3BAcc:MGI:95661]	chrX	-0.799359	7.19211	16.6075	4.59681e-05	0.00181767
ENSMUSG00000036362	P2ry13	purinergic receptor P2Y%2C G-protein coupled 13 [Source:MGI Symbol%3BAcc:MGI:1921441]	chr3	1.94202	5.48237	16.5929	4.63232e-05	0.00182706
ENSMUSG00000045917	Tmem268	transmembrane protein 268 [Source:MGI Symbol%3BAcc:MGI:1913920]	chr4	1.49103	5.70773	16.5078	4.84492e-05	0.00190608
ENSMUSG00000071547	Nt5dc2	5'-nucleotidase domain containing 2 [Source:MGI Symbol%3BAcc:MGI:1917271]	chr14	-0.482755	7.9837	16.4994	4.86662e-05	0.00190978
ENSMUSG00000030785	Cox6a2	cytochrome c oxidase subunit VIa polypeptide 2 [Source:MGI Symbol%3BAcc:MGI:104649]	chr7	1.80216	5.4278	16.4865	4.89969e-05	0.00191791
ENSMUSG00000002897	Il17ra	interleukin 17 receptor A [Source:MGI Symbol%3BAcc:MGI:107399]	chr6	0.614246	7.30334	16.4695	4.94398e-05	0.00193039
ENSMUSG00000027073	Prg2	proteoglycan 2%2C bone marrow [Source:MGI Symbol%3BAcc:MGI:103294]	chr2	-2.31157	5.73258	16.4244	5.06281e-05	0.00197183
ENSMUSG00000030148	Clec4a2	C-type lectin domain family 4%2C member a2 [Source:MGI Symbol%3BAcc:MGI:1349412]	chr6	-1.92895	5.50804	16.3923	5.14932e-05	0.00200051
ENSMUSG00000050966	Lin28a	lin-28 homolog A (C. elegans) [Source:MGI Symbol%3BAcc:MGI:1890546]	chr4	-1.64904	5.43988	16.301	5.40362e-05	0.00209407
ENSMUSG00000023010	Tmbim6	transmembrane BAX inhibitor motif containing 6 [Source:MGI Symbol%3BAcc:MGI:99682]	chr15	-0.415735	8.38504	16.2353	5.59415e-05	0.00216139
ENSMUSG00000068105	Tnfrsf13c	tumor necrosis factor receptor superfamily%2C member 13c [Source:MGI Symbol%3BAcc:MGI:1919299]	chr15	1.58081	5.47983	16.2292	5.61221e-05	0.00216139
ENSMUSG00000027692	Tnik	TRAF2 and NCK interacting kinase [Source:MGI Symbol%3BAcc:MGI:1916264]	chr3	-0.927658	6.67669	16.2269	5.61906e-05	0.00216139
ENSMUSG00000025877	Hk3	hexokinase 3 [Source:MGI Symbol%3BAcc:MGI:2670962]	chr13	-1.74533	5.68049	16.183	5.75065e-05	0.00220654
ENSMUSG00000050357	Carmil2	capping protein regulator and myosin 1 linker 2 [Source:MGI Symbol%3BAcc:MGI:2685431]	chr8	1.09783	6.12857	16.0982	6.014e-05	0.00230191
ENSMUSG00000026872	Zeb2	zinc finger E-box binding homeobox 2 [Source:MGI Symbol%3BAcc:MGI:1344407]	chr2	-0.636468	8.03154	16.081	6.06908e-05	0.00231728
ENSMUSG00000022052	Ppp2r2a	protein phosphatase 2%2C regulatory subunit B%2C alpha [Source:MGI Symbol%3BAcc:MGI:1919228]	chr14	0.528746	7.41734	16.0521	6.16229e-05	0.00234711
ENSMUSG00000020057	Dram1	DNA-damage regulated autophagy modulator 1 [Source:MGI Symbol%3BAcc:MGI:1918962]	chr10	-1.71835	5.51077	16.0249	6.25165e-05	0.00237372
ENSMUSG00000046402	Rbp1	retinol binding protein 1%2C cellular [Source:MGI Symbol%3BAcc:MGI:97876]	chr9	1.11487	7.20915	16.0215	6.26272e-05	0.00237372
ENSMUSG00000003865	Gys1	glycogen synthase 1%2C muscle [Source:MGI Symbol%3BAcc:MGI:101805]	chr7	-1.18343	6.0859	15.8641	6.80559e-05	0.00257321
ENSMUSG00000061311	Rag1	recombination activating gene 1 [Source:MGI Symbol%3BAcc:MGI:97848]	chr2	2.75713	5.54889	15.8454	6.87351e-05	0.00259258
ENSMUSG00000042594	Sh2b3	SH2B adaptor protein 3 [Source:MGI Symbol%3BAcc:MGI:893598]	chr5	0.831418	6.70819	15.8383	6.89907e-05	0.00259592
ENSMUSG00000048763	Hoxb3	homeobox B3 [Source:MGI Symbol%3BAcc:MGI:96184]	chr11	1.35773	5.50683	15.7343	7.28906e-05	0.00272982
ENSMUSG00000035891	Cerk	ceramide kinase [Source:MGI Symbol%3BAcc:MGI:2386052]	chr15	-0.983579	6.15467	15.734	7.29006e-05	0.00272982
ENSMUSG00000028927	Padi2	peptidyl arginine deiminase%2C type II [Source:MGI Symbol%3BAcc:MGI:1338892]	chr4	-1.72476	5.79334	15.6685	7.54689e-05	0.0028192
ENSMUSG00000058715	Fcer1g	Fc receptor%2C IgE%2C high affinity I%2C gamma polypeptide [Source:MGI Symbol%3BAcc:MGI:95496]	chr1	-0.795544	6.93055	15.6427	7.65069e-05	0.00285112
ENSMUSG00000029390	Tmed2	transmembrane p24 trafficking protein 2 [Source:MGI Symbol%3BAcc:MGI:1929269]	chr5	-0.470832	7.71938	15.569	7.95476e-05	0.00295734
ENSMUSG00000051495	Irf2bp2	interferon regulatory factor 2 binding protein 2 [Source:MGI Symbol%3BAcc:MGI:2443921]	chr8	-0.529765	7.62628	15.4905	8.29228e-05	0.00307506
ENSMUSG00000023147	Wrb	tryptophan rich basic protein [Source:MGI Symbol%3BAcc:MGI:2136882]	chr16	0.943383	6.17501	15.4862	8.31098e-05	0.00307506
ENSMUSG00000071644	Eef1g	eukaryotic translation elongation factor 1 gamma [Source:MGI Symbol%3BAcc:MGI:1914410]	chr19	0.256347	9.79953	15.4598	8.42789e-05	0.00311091
ENSMUSG00000009647	Mcu	mitochondrial calcium uniporter [Source:MGI Symbol%3BAcc:MGI:3026965]	chr10	-1.3332	5.77395	15.352	8.92281e-05	0.00328579
ENSMUSG00000026189	Pecr	peroxisomal trans-2-enoyl-CoA reductase [Source:MGI Symbol%3BAcc:MGI:2148199]	chr1	1.07585	6.12509	15.2973	9.18492e-05	0.00337432
ENSMUSG00000069516	Lyz2	lysozyme 2 [Source:MGI Symbol%3BAcc:MGI:96897]	chr10	-1.02479	7.20263	15.2506	9.4149e-05	0.00345065
ENSMUSG00000090000	Ier3ip1	immediate early response 3 interacting protein 1 [Source:MGI Symbol%3BAcc:MGI:1913441]	chr18	-0.559929	7.0549	15.237	9.48268e-05	0.0034668
ENSMUSG00000029580	Actb	actin%2C beta [Source:MGI Symbol%3BAcc:MGI:87904]	chr5	0.229371	12.2482	15.2329	9.50357e-05	0.0034668
ENSMUSG00000021871	Pnp	purine-nucleoside phosphorylase [Source:MGI Symbol%3BAcc:MGI:97365]	chr14	0.523741	7.8436	15.2181	9.57815e-05	0.00348582
ENSMUSG00000034793	G6pc3	glucose 6 phosphatase%2C catalytic%2C 3 [Source:MGI Symbol%3BAcc:MGI:1915651]	chr11	-0.728185	6.87682	15.2113	9.61285e-05	0.00349027
ENSMUSG00000024095	Hnrnpll	heterogeneous nuclear ribonucleoprotein L-like [Source:MGI Symbol%3BAcc:MGI:1919942]	chr17	-0.680532	7.05259	15.0615	0.000104066	0.00376965
ENSMUSG00000016756	Cmah	cytidine monophospho-N-acetylneuraminic acid hydroxylase [Source:MGI Symbol%3BAcc:MGI:103227]	chr13	1.9033	5.45696	15.036	0.000105481	0.00381205
ENSMUSG00000031825	Crispld2	cysteine-rich secretory protein LCCL domain containing 2 [Source:MGI Symbol%3BAcc:MGI:1926142]	chr8	1.589	5.70208	15.0155	0.000106631	0.00384465
ENSMUSG00000063077	Kif1b	kinesin family member 1B [Source:MGI Symbol%3BAcc:MGI:108426]	chr4	-1.33526	5.9819	14.9991	0.000107564	0.00386931
ENSMUSG00000027544	Nfatc2	nuclear factor of activated T cells%2C cytoplasmic%2C calcineurin dependent 2 [Source:MGI Symbol%3BAcc:MGI:102463]	chr2	1.7232	5.47793	14.9886	0.000108163	0.00388188
ENSMUSG00000016024	Lbp	lipopolysaccharide binding protein [Source:MGI Symbol%3BAcc:MGI:1098776]	chr2	-1.16511	6.29033	14.9612	0.000109748	0.00391719
ENSMUSG00000056529	Ptafr	platelet-activating factor receptor [Source:MGI Symbol%3BAcc:MGI:106066]	chr4	1.38988	5.67853	14.9601	0.000109807	0.00391719
ENSMUSG00000051339	2900026A02Rik	RIKEN cDNA 2900026A02 gene [Source:MGI Symbol%3BAcc:MGI:1920194]	chr5	1.31801	6.01028	14.9585	0.000109903	0.00391719
ENSMUSG00000022498	Txndc11	thioredoxin domain containing 11 [Source:MGI Symbol%3BAcc:MGI:1923620]	chr16	-0.861911	6.23089	14.9495	0.000110428	0.00392691
ENSMUSG00000038525	Armc10	armadillo repeat containing 10 [Source:MGI Symbol%3BAcc:MGI:1914461]	chr5	0.673944	6.7671	14.9383	0.000111082	0.00394114
ENSMUSG00000004610	Etfb	electron transferring flavoprotein%2C beta polypeptide [Source:MGI Symbol%3BAcc:MGI:106098]	chr7	-0.482428	7.18018	14.9281	0.000111687	0.00395355
ENSMUSG00000004043	Stat5a	signal transducer and activator of transcription 5A [Source:MGI Symbol%3BAcc:MGI:103036]	chr11	-0.835773	6.4347	14.9182	0.000112276	0.00396538
ENSMUSG00000036617	Etl4	enhancer trap locus 4 [Source:MGI Symbol%3BAcc:MGI:95454]	chr2	-2.31191	5.50214	14.8927	0.0001138	0.00400958
ENSMUSG00000023032	Slc4a8	solute carrier family 4 (anion exchanger)%2C member 8 [Source:MGI Symbol%3BAcc:MGI:1928745]	chr15	-1.92405	5.42349	14.8887	0.000114043	0.00400958
ENSMUSG00000034177	Rnf43	ring finger protein 43 [Source:MGI Symbol%3BAcc:MGI:2442609]	chr11	-1.41111	5.36506	14.8447	0.000116736	0.0040839
ENSMUSG00000030539	Sema4b	sema domain%2C immunoglobulin domain (Ig)%2C transmembrane domain (TM) and short cytoplasmic domain%2C (semaphorin) 4B [Source:MGI Symbol%3BAcc:MGI:107559]	chr7	1.06644	6.12881	14.842	0.000116904	0.0040839
ENSMUSG00000061288	Taok3	TAO kinase 3 [Source:MGI Symbol%3BAcc:MGI:3041177]	chr5	-0.395529	8.31605	14.8401	0.000117018	0.0040839
ENSMUSG00000018930	Ccl4	chemokine (C-C motif) ligand 4 [Source:MGI Symbol%3BAcc:MGI:98261]	chr11	1.7007	5.5478	14.8371	0.000117209	0.0040839
ENSMUSG00000004473	Clec11a	C-type lectin domain family 11%2C member a [Source:MGI Symbol%3BAcc:MGI:1298219]	chr7	-1.60735	5.57882	14.8116	0.000118804	0.00413023
ENSMUSG00000017009	Sdc4	syndecan 4 [Source:MGI Symbol%3BAcc:MGI:1349164]	chr2	1.42229	5.33442	14.8071	0.000119089	0.0041309
ENSMUSG00000031974	Abcb10	ATP-binding cassette%2C sub-family B (MDR/TAP)%2C member 10 [Source:MGI Symbol%3BAcc:MGI:1860508]	chr8	-1.1254	6.25061	14.8024	0.000119386	0.00413197
ENSMUSG00000037470	Uggt1	UDP-glucose glycoprotein glucosyltransferase 1 [Source:MGI Symbol%3BAcc:MGI:2443162]	chr1	-0.628091	6.8855	14.7786	0.000120902	0.00417516
ENSMUSG00000086567	Gm2830	predicted gene 2830 [Source:MGI Symbol%3BAcc:MGI:3781002]	chr13	0.89533	6.33539	14.7671	0.000121641	0.00419136
ENSMUSG00000084154	Gm15644	predicted gene 15644 [Source:MGI Symbol%3BAcc:MGI:3783088]	chr6	-1.75472	5.50285	14.7395	0.000123432	0.00424367
ENSMUSG00000031146	Plp2	proteolipid protein 2 [Source:MGI Symbol%3BAcc:MGI:1298382]	chrX	0.945162	6.50624	14.7323	0.000123902	0.00425042
ENSMUSG00000059456	Ptk2b	PTK2 protein tyrosine kinase 2 beta [Source:MGI Symbol%3BAcc:MGI:104908]	chr14	0.710075	6.80866	14.7183	0.000124829	0.00427277
ENSMUSG00000052142	Rasal3	RAS protein activator like 3 [Source:MGI Symbol%3BAcc:MGI:2444128]	chr17	0.940461	6.19803	14.7115	0.000125282	0.00427888
ENSMUSG00000064210	Ano6	anoctamin 6 [Source:MGI Symbol%3BAcc:MGI:2145890]	chr15	-0.794025	6.51274	14.6711	0.000127991	0.0043618
ENSMUSG00000026094	Stk17b	serine/threonine kinase 17b (apoptosis-inducing) [Source:MGI Symbol%3BAcc:MGI:2138162]	chr1	0.883665	6.42117	14.6309	0.000130752	0.00444616
ENSMUSG00000034088	Hdlbp	high density lipoprotein (HDL) binding protein [Source:MGI Symbol%3BAcc:MGI:99256]	chr1	-0.404843	8.0078	14.5957	0.00013322	0.00451275
ENSMUSG00000001870	Ltbp1	latent transforming growth factor beta binding protein 1 [Source:MGI Symbol%3BAcc:MGI:109151]	chr17	-1.5102	5.76406	14.5947	0.000133292	0.00451275
ENSMUSG00000028567	Txndc12	thioredoxin domain containing 12 (endoplasmic reticulum) [Source:MGI Symbol%3BAcc:MGI:1913323]	chr4	-0.815128	6.49475	14.5818	0.000134202	0.0045337
ENSMUSG00000018381	Abi3	ABI gene family%2C member 3 [Source:MGI Symbol%3BAcc:MGI:1913860]	chr11	1.22829	5.83636	14.5534	0.000136243	0.00459265
ENSMUSG00000022102	Dok2	docking protein 2 [Source:MGI Symbol%3BAcc:MGI:1332623]	chr14	0.935545	6.56879	14.5473	0.000136687	0.00459766
ENSMUSG00000085760	Gm14302	predicted gene 14302 [Source:MGI Symbol%3BAcc:MGI:3701953]	chr2	1.29834	5.36816	14.5267	0.000138184	0.00463797
ENSMUSG00000030082	Sec61a1	Sec61 alpha 1 subunit (S. cerevisiae) [Source:MGI Symbol%3BAcc:MGI:1858417]	chr6	-0.5009	7.2908	14.5216	0.000138561	0.00464061
ENSMUSG00000014867	Surf4	surfeit gene 4 [Source:MGI Symbol%3BAcc:MGI:98445]	chr2	-0.553772	7.38301	14.5065	0.000139677	0.00466792
ENSMUSG00000035722	Abca7	ATP-binding cassette%2C sub-family A (ABC1)%2C member 7 [Source:MGI Symbol%3BAcc:MGI:1351646]	chr10	-0.822904	6.3871	14.4296	0.000145501	0.00485211
ENSMUSG00000034867	Ankrd27	ankyrin repeat domain 27 (VPS9 domain) [Source:MGI Symbol%3BAcc:MGI:2444103]	chr7	-0.61975	6.94747	14.3199	0.000154224	0.005132
ENSMUSG00000074480	Mex3a	mex3 RNA binding family member A [Source:MGI Symbol%3BAcc:MGI:1919890]	chr3	0.775617	6.83962	14.3115	0.000154917	0.00514405
ENSMUSG00000024277	Mapre2	microtubule-associated protein%2C RP/EB family%2C member 2 [Source:MGI Symbol%3BAcc:MGI:106271]	chr18	-0.491921	7.41484	14.3072	0.000155273	0.00514486
ENSMUSG00000081534	Slc48a1	solute carrier family 48 (heme transporter)%2C member 1 [Source:MGI Symbol%3BAcc:MGI:1914989]	chr15	-0.69636	7.00637	14.2912	0.000156593	0.00516701
ENSMUSG00000051236	Msrb3	methionine sulfoxide reductase B3 [Source:MGI Symbol%3BAcc:MGI:2443538]	chr10	1.52757	5.77421	14.2874	0.000156908	0.00516701
ENSMUSG00000028289	Epha7	Eph receptor A7 [Source:MGI Symbol%3BAcc:MGI:95276]	chr4	-1.40325	5.72186	14.2871	0.000156939	0.00516701
ENSMUSG00000075415	Fnbp1	formin binding protein 1 [Source:MGI Symbol%3BAcc:MGI:109606]	chr2	0.556255	7.37079	14.2272	0.00016201	0.0053227
ENSMUSG00000016344	Ppdpf	pancreatic progenitor cell differentiation and proliferation factor [Source:MGI Symbol%3BAcc:MGI:1913746]	chr2	0.61012	6.99599	14.2155	0.00016302	0.00534358
ENSMUSG00000081406	Rps6-ps4	ribosomal protein S6%2C pseudogene 4 [Source:MGI Symbol%3BAcc:MGI:3650907]	chr2	0.222386	9.6077	14.2119	0.000163333	0.00534358
ENSMUSG00000021754	Map3k1	mitogen-activated protein kinase kinase kinase 1 [Source:MGI Symbol%3BAcc:MGI:1346872]	chr13	0.673812	6.68504	14.1751	0.000166562	0.00543775
ENSMUSG00000038150	Ormdl3	ORM1-like 3 (S. cerevisiae) [Source:MGI Symbol%3BAcc:MGI:1913862]	chr11	-0.99311	6.09707	14.1637	0.000167571	0.00545163
ENSMUSG00000083449	Gm13487	predicted gene 13487 [Source:MGI Symbol%3BAcc:MGI:3650141]	chr2	0.788155	6.14099	14.1624	0.000167689	0.00545163
ENSMUSG00000005609	Ctr9	CTR9 homolog%2C Paf1/RNA polymerase II complex component [Source:MGI Symbol%3BAcc:MGI:109345]	chr7	0.628836	7.13777	14.1431	0.000169421	0.00549646
ENSMUSG00000034868	Myl12b	myosin%2C light chain 12B%2C regulatory [Source:MGI Symbol%3BAcc:MGI:107494]	chr17	-0.476936	7.62517	14.1244	0.000171111	0.00553007
ENSMUSG00000022452	Smdt1	single-pass membrane protein with aspartate rich tail 1 [Source:MGI Symbol%3BAcc:MGI:1916279]	chr15	-0.587893	6.85542	14.1238	0.000171169	0.00553007
ENSMUSG00000006932	Ctnnb1	catenin (cadherin associated protein)%2C beta 1 [Source:MGI Symbol%3BAcc:MGI:88276]	chr9	0.375907	8.54657	14.0846	0.000174767	0.00563246
ENSMUSG00000024063	Lbh	limb-bud and heart [Source:MGI Symbol%3BAcc:MGI:1925139]	chr17	1.0021	5.86617	14.0814	0.000175063	0.00563246
ENSMUSG00000022217	Emc9	ER membrane protein complex subunit 9 [Source:MGI Symbol%3BAcc:MGI:1934682]	chr14	-1.41209	5.65692	14.0331	0.000179619	0.00576709
ENSMUSG00000033880	Lgals3bp	lectin%2C galactoside-binding%2C soluble%2C 3 binding protein [Source:MGI Symbol%3BAcc:MGI:99554]	chr11	1.27983	6.21409	14.0264	0.000180259	0.00577571
ENSMUSG00000034173	Zbed5	zinc finger%2C BED type containing 5 [Source:MGI Symbol%3BAcc:MGI:1919220]	chr5	1.58689	5.60767	13.9823	0.000184539	0.0058954
ENSMUSG00000013415	Igf2bp1	insulin-like growth factor 2 mRNA binding protein 1 [Source:MGI Symbol%3BAcc:MGI:1890357]	chr11	0.484826	7.85056	13.9801	0.000184753	0.0058954
ENSMUSG00000042757	Tmem108	transmembrane protein 108 [Source:MGI Symbol%3BAcc:MGI:1932411]	chr9	2.06747	5.47906	13.9617	0.000186577	0.0059414
ENSMUSG00000034957	Cebpa	CCAAT/enhancer binding protein (C/EBP)%2C alpha [Source:MGI Symbol%3BAcc:MGI:99480]	chr7	-1.05251	6.04624	13.9483	0.000187904	0.00597144
ENSMUSG00000039697	Ncoa7	nuclear receptor coactivator 7 [Source:MGI Symbol%3BAcc:MGI:2444847]	chr10	0.886131	6.51318	13.9077	0.000192014	0.00608504
ENSMUSG00000082192	Gm14719	predicted gene 14719 [Source:MGI Symbol%3BAcc:MGI:3705771]	chrX	0.819179	6.28768	13.9052	0.000192262	0.00608504
ENSMUSG00000024456	Diaph1	diaphanous related formin 1 [Source:MGI Symbol%3BAcc:MGI:1194490]	chr18	-0.569136	7.53753	13.8892	0.000193906	0.0061246
ENSMUSG00000091955	Gm9844	predicted pseudogene 9844 [Source:MGI Symbol%3BAcc:MGI:3704288]	chr7	0.559402	6.72525	13.859	0.00019705	0.00621127
ENSMUSG00000035181	Heatr5a	HEAT repeat containing 5A [Source:MGI Symbol%3BAcc:MGI:2444133]	chr12	-0.583049	7.33893	13.8461	0.000198408	0.00624141
ENSMUSG00000021215	Net1	neuroepithelial cell transforming gene 1 [Source:MGI Symbol%3BAcc:MGI:1927138]	chr13	0.722744	6.90808	13.8322	0.000199881	0.00627505
ENSMUSG00000037922	Bank1	B cell scaffold protein with ankyrin repeats 1 [Source:MGI Symbol%3BAcc:MGI:2442120]	chr3	1.80912	5.75682	13.812	0.000202044	0.00633017
ENSMUSG00000031939	Taf1d	TATA-box binding protein associated factor%2C RNA polymerase I%2C D [Source:MGI Symbol%3BAcc:MGI:1922566]	chr9	0.389526	8.3536	13.7908	0.000204337	0.00638914
ENSMUSG00000023048	Prr13	proline rich 13 [Source:MGI Symbol%3BAcc:MGI:1913401]	chr15	-0.590546	7.28783	13.7804	0.000205463	0.00640393
ENSMUSG00000022876	Samsn1	SAM domain%2C SH3 domain and nuclear localization signals%2C 1 [Source:MGI Symbol%3BAcc:MGI:1914992]	chr16	0.6307	7.55715	13.7789	0.000205635	0.00640393
ENSMUSG00000026749	Nek6	NIMA (never in mitosis gene a)-related expressed kinase 6 [Source:MGI Symbol%3BAcc:MGI:1891638]	chr2	0.924763	6.19785	13.7719	0.0002064	0.00640606
ENSMUSG00000068747	Sort1	sortilin 1 [Source:MGI Symbol%3BAcc:MGI:1338015]	chr3	-1.0219	6.33953	13.7707	0.000206528	0.00640606
ENSMUSG00000054408	Spcs3	signal peptidase complex subunit 3 homolog (S. cerevisiae) [Source:MGI Symbol%3BAcc:MGI:1923937]	chr8	-0.48156	7.47271	13.746	0.000209265	0.00647806
ENSMUSG00000027642	Rpn2	ribophorin II [Source:MGI Symbol%3BAcc:MGI:98085]	chr2	-0.396172	8.13344	13.7003	0.000214419	0.0066244
ENSMUSG00000081051	Gm15427	predicted pseudogene 15427 [Source:MGI Symbol%3BAcc:MGI:3642341]	chr1	0.172606	11.4652	13.6946	0.000215068	0.00663125
ENSMUSG00000029366	Dck	deoxycytidine kinase [Source:MGI Symbol%3BAcc:MGI:102726]	chr5	0.713655	6.61756	13.6618	0.000218865	0.00672427
ENSMUSG00000020346	Mgat1	mannoside acetylglucosaminyltransferase 1 [Source:MGI Symbol%3BAcc:MGI:96973]	chr11	0.72536	6.59638	13.661	0.00021895	0.00672427
ENSMUSG00000074221	Zfp568	zinc finger protein 568 [Source:MGI Symbol%3BAcc:MGI:2142347]	chr7	-0.838046	6.27987	13.6569	0.000219432	0.00672579
ENSMUSG00000084289	Gm6977	predicted gene 6977 [Source:MGI Symbol%3BAcc:MGI:3647597]	chrX	0.488576	7.67135	13.6434	0.000221015	0.00675963
ENSMUSG00000024424	Ttc39c	tetratricopeptide repeat domain 39C [Source:MGI Symbol%3BAcc:MGI:1919997]	chr18	-1.73545	5.45266	13.6386	0.000221585	0.00675963
ENSMUSG00000035021	Baz1a	bromodomain adjacent to zinc finger domain 1A [Source:MGI Symbol%3BAcc:MGI:1309478]	chr12	-0.478725	8.29019	13.6328	0.000222271	0.00675963
ENSMUSG00000030559	Rab38	RAB38%2C member RAS oncogene family [Source:MGI Symbol%3BAcc:MGI:1919683]	chr7	-0.965557	6.49567	13.6327	0.000222276	0.00675963
ENSMUSG00000032278	Paqr5	progestin and adipoQ receptor family member V [Source:MGI Symbol%3BAcc:MGI:1921340]	chr9	1.53831	5.34786	13.6192	0.000223879	0.00679508
ENSMUSG00000038481	Cdk19	cyclin-dependent kinase 19 [Source:MGI Symbol%3BAcc:MGI:1925584]	chr10	0.679688	6.8591	13.6131	0.000224612	0.00680402
ENSMUSG00000079671	2610203C22Rik	RIKEN cDNA 2610203C22 gene [Source:MGI Symbol%3BAcc:MGI:1919731]	chr1	1.4538	5.36619	13.5921	0.000227145	0.00686739
ENSMUSG00000025757	Hspa4l	heat shock protein 4 like [Source:MGI Symbol%3BAcc:MGI:107422]	chr3	-0.743565	6.7763	13.587	0.000227757	0.00687251
ENSMUSG00000020225	Tmbim4	transmembrane BAX inhibitor motif containing 4 [Source:MGI Symbol%3BAcc:MGI:1915462]	chr10	-0.610648	6.75806	13.5751	0.000229208	0.00690291
ENSMUSG00000090626	Tex9	testis expressed gene 9 [Source:MGI Symbol%3BAcc:MGI:1201610]	chr9	0.954835	6.11833	13.5624	0.000230764	0.0069363
ENSMUSG00000066735	Vkorc1l1	vitamin K epoxide reductase complex%2C subunit 1-like 1 [Source:MGI Symbol%3BAcc:MGI:1916818]	chr5	-0.790301	6.42453	13.5401	0.000233526	0.00700578
ENSMUSG00000083261	Gm7816	predicted pseudogene 7816 [Source:MGI Symbol%3BAcc:MGI:3646286]	chr5	0.796992	5.95088	13.5218	0.00023581	0.00705031
ENSMUSG00000008398	Elk3	ELK3%2C member of ETS oncogene family [Source:MGI Symbol%3BAcc:MGI:101762]	chr10	0.823042	6.58811	13.5209	0.000235918	0.00705031
ENSMUSG00000009687	Fxyd5	FXYD domain-containing ion transport regulator 5 [Source:MGI Symbol%3BAcc:MGI:1201785]	chr7	0.63179	7.14896	13.513	0.000236916	0.00706655
ENSMUSG00000028980	H6pd	hexose-6-phosphate dehydrogenase (glucose 1-dehydrogenase) [Source:MGI Symbol%3BAcc:MGI:2140356]	chr4	-0.963513	6.11718	13.4787	0.00024129	0.00718323
ENSMUSG00000023830	Igf2r	insulin-like growth factor 2 receptor [Source:MGI Symbol%3BAcc:MGI:96435]	chr17	1.29994	6.0107	13.4505	0.00024494	0.00727105
ENSMUSG00000035227	Spcs2	signal peptidase complex subunit 2 homolog (S. cerevisiae) [Source:MGI Symbol%3BAcc:MGI:1913874]	chr7	-0.401471	8.06764	13.4487	0.000245176	0.00727105
ENSMUSG00000026853	Crat	carnitine acetyltransferase [Source:MGI Symbol%3BAcc:MGI:109501]	chr2	-1.23082	5.76835	13.4425	0.000245987	0.00728122
ENSMUSG00000000295	Hddc2	HD domain containing 2 [Source:MGI Symbol%3BAcc:MGI:1916942]	chr10	0.723603	6.60392	13.3901	0.00025296	0.00746682
ENSMUSG00000022136	Dnajc3	DnaJ heat shock protein family (Hsp40) member C3 [Source:MGI Symbol%3BAcc:MGI:107373]	chr14	-0.59844	7.19008	13.3882	0.000253219	0.00746682
ENSMUSG00000042350	Arel1	apoptosis resistant E3 ubiquitin protein ligase 1 [Source:MGI Symbol%3BAcc:MGI:1915747]	chr12	-0.919526	6.25485	13.3377	0.00026012	0.00765581
ENSMUSG00000018899	Irf1	interferon regulatory factor 1 [Source:MGI Symbol%3BAcc:MGI:96590]	chr11	1.0631	6.00852	13.3332	0.000260753	0.00765992
ENSMUSG00000029919	Hpgds	hematopoietic prostaglandin D synthase [Source:MGI Symbol%3BAcc:MGI:1859384]	chr6	1.83699	5.46313	13.3034	0.000264927	0.00776787
ENSMUSG00000042590	Ipo11	importin 11 [Source:MGI Symbol%3BAcc:MGI:2442377]	chr13	0.580481	7.07231	13.2863	0.000267354	0.00782426
ENSMUSG00000031328	Flna	filamin%2C alpha [Source:MGI Symbol%3BAcc:MGI:95556]	chrX	-0.516514	7.72328	13.2734	0.000269205	0.00786362
ENSMUSG00000001053	N4bp3	NEDD4 binding protein 3 [Source:MGI Symbol%3BAcc:MGI:2442218]	chr11	1.41184	5.37675	13.2618	0.000270875	0.00789755
ENSMUSG00000047509	Gm6776	predicted pseudogene 6776 [Source:MGI Symbol%3BAcc:MGI:3647201]	chr19	1.29896	5.42442	13.2514	0.000272376	0.00792644
ENSMUSG00000032035	Ets1	E26 avian leukemia oncogene 1%2C 5' domain [Source:MGI Symbol%3BAcc:MGI:95455]	chr9	1.44769	5.74667	13.2269	0.000275956	0.00801561
ENSMUSG00000018425	Dhx40	DEAH (Asp-Glu-Ala-His) box polypeptide 40 [Source:MGI Symbol%3BAcc:MGI:1914737]	chr11	-0.957326	6.01557	13.2132	0.000277989	0.00805619
ENSMUSG00000022779	Top3b	topoisomerase (DNA) III beta [Source:MGI Symbol%3BAcc:MGI:1333803]	chr16	-0.714655	6.58044	13.2105	0.00027839	0.00805619
ENSMUSG00000037280	Galnt6	UDP-N-acetyl-alpha-D-galactosamine:polypeptide N-acetylgalactosaminyltransferase 6 [Source:MGI Symbol%3BAcc:MGI:1891640]	chr15	-1.90181	5.51201	13.1698	0.000284491	0.00821745
ENSMUSG00000034751	Mast4	microtubule associated serine/threonine kinase family member 4 [Source:MGI Symbol%3BAcc:MGI:1918885]	chr13	1.1118	6.11928	13.1535	0.000286976	0.00827385
ENSMUSG00000031749	St3gal2	ST3 beta-galactoside alpha-2%2C3-sialyltransferase 2 [Source:MGI Symbol%3BAcc:MGI:99427]	chr8	1.10554	6.00081	13.1485	0.000287754	0.00828091
ENSMUSG00000002006	Pdzd4	PDZ domain containing 4 [Source:MGI Symbol%3BAcc:MGI:2443483]	chrX	1.83396	5.37926	13.1365	0.000289601	0.00830442
ENSMUSG00000007458	M6pr	mannose-6-phosphate receptor%2C cation dependent [Source:MGI Symbol%3BAcc:MGI:96904]	chr6	-0.396579	7.90072	13.1362	0.00028964	0.00830442
ENSMUSG00000071226	Cecr2	cat eye syndrome chromosome region%2C candidate 2 [Source:MGI Symbol%3BAcc:MGI:1923799]	chr6	1.35382	5.86081	13.1291	0.000290749	0.00832089
ENSMUSG00000071714	Csf2rb2	colony stimulating factor 2 receptor%2C beta 2%2C low-affinity (granulocyte-macrophage) [Source:MGI Symbol%3BAcc:MGI:1339760]	chr15	-1.55984	5.5112	13.1202	0.000292126	0.00833357
ENSMUSG00000025939	Ube2w	ubiquitin-conjugating enzyme E2W (putative) [Source:MGI Symbol%3BAcc:MGI:1914049]	chr1	-0.744531	6.34009	13.1193	0.000292265	0.00833357
ENSMUSG00000102808	5430420F09Rik	RIKEN cDNA 5430420F09 gene [Source:MGI Symbol%3BAcc:MGI:1921741]	chr3	1.50495	5.49183	13.1126	0.000293309	0.00834801
ENSMUSG00000021550	2210016F16Rik	RIKEN cDNA 2210016F16 gene [Source:MGI Symbol%3BAcc:MGI:1917403]	chr13	-0.906558	6.23044	13.0991	0.000295444	0.00839343
ENSMUSG00000002603	Tgfb1	transforming growth factor%2C beta 1 [Source:MGI Symbol%3BAcc:MGI:98725]	chr7	-0.425595	7.6456	13.0847	0.000297719	0.00844261
ENSMUSG00000040811	Eml2	echinoderm microtubule associated protein like 2 [Source:MGI Symbol%3BAcc:MGI:1919455]	chr7	-1.25669	5.70385	13.0537	0.000302682	0.00856772
ENSMUSG00000041268	Dmxl2	Dmx-like 2 [Source:MGI Symbol%3BAcc:MGI:2444630]	chr9	-1.46055	5.68572	13.0386	0.000305144	0.00862055
ENSMUSG00000025626	Phf6	PHD finger protein 6 [Source:MGI Symbol%3BAcc:MGI:1918248]	chrX	0.716309	6.70013	13.0309	0.000306398	0.00862055
ENSMUSG00000004040	Stat3	signal transducer and activator of transcription 3 [Source:MGI Symbol%3BAcc:MGI:103038]	chr11	-0.551552	7.42614	13.0287	0.00030676	0.00862055
ENSMUSG00000034192	Lsm3	LSM3 homolog%2C U6 small nuclear RNA and mRNA degradation associated [Source:MGI Symbol%3BAcc:MGI:1914928]	chr6	0.61574	6.97436	13.0286	0.000306767	0.00862055
ENSMUSG00000053716	Dusp7	dual specificity phosphatase 7 [Source:MGI Symbol%3BAcc:MGI:2387100]	chr9	0.925717	6.09052	13.0213	0.000307967	0.00863865
ENSMUSG00000009863	Sdhb	succinate dehydrogenase complex%2C subunit B%2C iron sulfur (Ip) [Source:MGI Symbol%3BAcc:MGI:1914930]	chr4	0.448491	7.84497	13.015	0.000309014	0.00865239
ENSMUSG00000051811	Cox6b2	cytochrome c oxidase subunit VIb polypeptide 2 [Source:MGI Symbol%3BAcc:MGI:3044182]	chr7	-0.685271	6.93679	12.9907	0.000313047	0.00874954
ENSMUSG00000028717	Tal1	T cell acute lymphocytic leukemia 1 [Source:MGI Symbol%3BAcc:MGI:98480]	chr4	-0.599195	7.52581	12.9838	0.000314201	0.00876513
ENSMUSG00000030208	Emp1	epithelial membrane protein 1 [Source:MGI Symbol%3BAcc:MGI:107941]	chr6	1.97059	5.37312	12.9806	0.000314732	0.00876513
ENSMUSG00000037336	Mfsd2b	major facilitator superfamily domain containing 2B [Source:MGI Symbol%3BAcc:MGI:3583946]	chr12	-0.988012	6.90127	12.9548	0.0003191	0.00887087
ENSMUSG00000103788	Gm37527	predicted gene%2C 37527 [Source:MGI Symbol%3BAcc:MGI:5610755]	chr6	-1.17107	5.439	12.8943	0.000329582	0.00914557
ENSMUSG00000100863	Gm12669	predicted gene 12669 [Source:MGI Symbol%3BAcc:MGI:3651683]	chr4	0.467447	7.48762	12.8891	0.000330498	0.00914557
ENSMUSG00000045128	Rpl18a	ribosomal protein L18A [Source:MGI Symbol%3BAcc:MGI:1924058]	chr8	0.169469	11.1962	12.8877	0.000330747	0.00914557
ENSMUSG00000071561	BC100530	cDNA sequence BC100530 [Source:MGI Symbol%3BAcc:MGI:3696883]	chr16	-1.88785	7.0144	12.8801	0.000332094	0.00916649
ENSMUSG00000036948	BC037034	cDNA sequence BC037034 [Source:MGI Symbol%3BAcc:MGI:2385896]	chr5	-0.841505	6.15445	12.8466	0.000338098	0.00931567
ENSMUSG00000020297	Nsg2	neuron specific gene family member 2 [Source:MGI Symbol%3BAcc:MGI:1202070]	chr11	1.52041	5.36232	12.8362	0.000339974	0.0093508
ENSMUSG00000069094	Pde7a	phosphodiesterase 7A [Source:MGI Symbol%3BAcc:MGI:1202402]	chr3	0.905535	6.27973	12.7958	0.000347405	0.00952176
ENSMUSG00000022255	Mtdh	metadherin [Source:MGI Symbol%3BAcc:MGI:1914404]	chr15	0.333261	8.67301	12.7957	0.000347416	0.00952176
ENSMUSG00000024548	Setbp1	SET binding protein 1 [Source:MGI Symbol%3BAcc:MGI:1933199]	chr18	1.45682	5.74917	12.7676	0.000352671	0.00964878
ENSMUSG00000106664	Gm17936	predicted gene%2C 17936 [Source:MGI Symbol%3BAcc:MGI:5010121]	chr5	1.51264	5.43373	12.7633	0.00035348	0.00965391
ENSMUSG00000046562	Unc119b	unc-119 lipid binding chaperone B [Source:MGI Symbol%3BAcc:MGI:2147162]	chr5	0.979428	5.94631	12.7553	0.000354995	0.00967829
ENSMUSG00000024758	Rtn3	reticulon 3 [Source:MGI Symbol%3BAcc:MGI:1339970]	chr19	-0.37737	8.11206	12.7427	0.000357409	0.00972702
ENSMUSG00000032336	Nptn	neuroplastin [Source:MGI Symbol%3BAcc:MGI:108077]	chr9	-0.752295	6.6482	12.7323	0.000359385	0.00975999
ENSMUSG00000046179	E2f8	E2F transcription factor 8 [Source:MGI Symbol%3BAcc:MGI:1922038]	chr7	-0.654516	6.91169	12.7298	0.000359876	0.00975999
ENSMUSG00000022265	Ank	progressive ankylosis [Source:MGI Symbol%3BAcc:MGI:3045421]	chr15	-1.07551	6.15572	12.6407	0.000377441	0.0102185
ENSMUSG00000026480	Ncf2	neutrophil cytosolic factor 2 [Source:MGI Symbol%3BAcc:MGI:97284]	chr1	-0.648264	6.9969	12.6365	0.000378292	0.0102237
ENSMUSG00000024789	Jak2	Janus kinase 2 [Source:MGI Symbol%3BAcc:MGI:96629]	chr19	-0.763952	6.72691	12.6322	0.000379164	0.0102295
ENSMUSG00000020644	Id2	inhibitor of DNA binding 2 [Source:MGI Symbol%3BAcc:MGI:96397]	chr12	1.89874	5.89392	12.6227	0.000381086	0.0102636
ENSMUSG00000035105	Egln3	egl-9 family hypoxia-inducible factor 3 [Source:MGI Symbol%3BAcc:MGI:1932288]	chr12	-0.848973	6.27858	12.6166	0.000382343	0.0102796
ENSMUSG00000028826	Tmem57	transmembrane protein 57 [Source:MGI Symbol%3BAcc:MGI:1913396]	chr4	0.612307	7.03227	12.6054	0.000384641	0.0103235
ENSMUSG00000044734	Serpinb1a	serine (or cysteine) peptidase inhibitor%2C clade B%2C member 1a [Source:MGI Symbol%3BAcc:MGI:1913472]	chr13	-0.834008	7.5963	12.6	0.000385746	0.0103353
ENSMUSG00000022378	Fam49b	family with sequence similarity 49%2C member B [Source:MGI Symbol%3BAcc:MGI:1923520]	chr15	-0.470301	7.72891	12.5883	0.000388168	0.0103823
ENSMUSG00000104107	Gm37879	predicted gene%2C 37879 [Source:MGI Symbol%3BAcc:MGI:5611107]	chr9	1.5154	5.44542	12.5703	0.000391926	0.0104648
ENSMUSG00000021279	Cdc42bpb	CDC42 binding protein kinase beta [Source:MGI Symbol%3BAcc:MGI:2136459]	chr12	-1.39849	5.69446	12.5663	0.000392756	0.010469
ENSMUSG00000032324	Tspan3	tetraspanin 3 [Source:MGI Symbol%3BAcc:MGI:1928098]	chr9	0.568238	6.93804	12.5513	0.000395926	0.0105185
ENSMUSG00000029247	Paics	phosphoribosylaminoimidazole carboxylase%2C phosphoribosylaminoribosylaminoimidazole%2C succinocarboxamide synthetase [Source:MGI Symbol%3BAcc:MGI:1914304]	chr5	0.232391	9.54445	12.5498	0.000396258	0.0105185
ENSMUSG00000020844	Nxn	nucleoredoxin [Source:MGI Symbol%3BAcc:MGI:109331]	chr11	-0.71879	6.26093	12.5479	0.000396645	0.0105185
ENSMUSG00000035183	Slc24a5	solute carrier family 24%2C member 5 [Source:MGI Symbol%3BAcc:MGI:2677271]	chr2	1.17664	5.93125	12.529	0.000400685	0.0106076
ENSMUSG00000036768	Kif15	kinesin family member 15 [Source:MGI Symbol%3BAcc:MGI:1098258]	chr9	-0.5126	7.81527	12.5121	0.000404318	0.0106855
ENSMUSG00000046768	Rhoj	ras homolog family member J [Source:MGI Symbol%3BAcc:MGI:1931551]	chr12	-1.81143	5.40972	12.498	0.000407398	0.0107487
ENSMUSG00000074412	Gm10689	predicted gene 10689 [Source:MGI Symbol%3BAcc:MGI:3642613]	chr8	0.325226	7.80685	12.4607	0.000415595	0.0109464
ENSMUSG00000063455	D630045J12Rik	RIKEN cDNA D630045J12 gene [Source:MGI Symbol%3BAcc:MGI:2669829]	chr6	1.50208	5.50492	12.454	0.000417093	0.0109672
ENSMUSG00000078153	Psme2b	protease (prosome%2C macropain) activator subunit 2B [Source:MGI Symbol%3BAcc:MGI:1341073]	chr11	0.497832	6.96998	12.4292	0.000422675	0.0110952
ENSMUSG00000029311	Hsd17b11	hydroxysteroid (17-beta) dehydrogenase 11 [Source:MGI Symbol%3BAcc:MGI:2149821]	chr5	-0.843677	6.49371	12.4172	0.000425393	0.0111477
ENSMUSG00000028677	Rnf220	ring finger protein 220 [Source:MGI Symbol%3BAcc:MGI:1913993]	chr4	0.477655	7.35839	12.3863	0.000432499	0.0113149
ENSMUSG00000032754	Slc8b1	solute carrier family 8 (sodium/lithium/calcium exchanger)%2C member B1 [Source:MGI Symbol%3BAcc:MGI:2180781]	chr5	-1.30407	5.56715	12.3825	0.000433374	0.0113187
ENSMUSG00000020873	Slc35b1	solute carrier family 35%2C member B1 [Source:MGI Symbol%3BAcc:MGI:1343133]	chr11	-0.795872	6.26625	12.3663	0.000437146	0.0113981
ENSMUSG00000017615	Tnfaip1	tumor necrosis factor%2C alpha-induced protein 1 (endothelial) [Source:MGI Symbol%3BAcc:MGI:104961]	chr11	1.0716	5.83956	12.3241	0.000447158	0.0116396
ENSMUSG00000070394	Tmem256	transmembrane protein 256 [Source:MGI Symbol%3BAcc:MGI:1916436]	chr11	-0.456397	7.43007	12.2728	0.000459608	0.0119437
ENSMUSG00000099954	Gm28112	predicted gene 28112 [Source:MGI Symbol%3BAcc:MGI:5578818]	chr1	-1.59233	5.38711	12.263	0.000462039	0.0119868
ENSMUSG00000016256	Ctsz	cathepsin Z [Source:MGI Symbol%3BAcc:MGI:1891190]	chr2	-0.611028	6.81542	12.256	0.000463754	0.0120112
ENSMUSG00000101599	Gm20342	predicted gene%2C 20342 [Source:MGI Symbol%3BAcc:MGI:5012527]	chr1	-0.932101	6.25319	12.2501	0.000465241	0.0120297
ENSMUSG00000086370	Ftx	Ftx transcript%2C Xist regulator (non-protein coding) [Source:MGI Symbol%3BAcc:MGI:1926128]	chrX	0.99403	5.87172	12.2132	0.000474519	0.0122492
ENSMUSG00000027309	4930402H24Rik	RIKEN cDNA 4930402H24 gene [Source:MGI Symbol%3BAcc:MGI:1923029]	chr2	-1.23033	5.91039	12.2096	0.000475443	0.0122527
ENSMUSG00000026121	Sema4c	sema domain%2C immunoglobulin domain (Ig)%2C transmembrane domain (TM) and short cytoplasmic domain%2C (semaphorin) 4C [Source:MGI Symbol%3BAcc:MGI:109252]	chr1	1.40034	5.40139	12.2027	0.000477196	0.0122775
ENSMUSG00000053317	Sec61b	Sec61 beta subunit [Source:MGI Symbol%3BAcc:MGI:1913462]	chr4	-0.350063	8.18487	12.1905	0.000480339	0.012338
ENSMUSG00000103885	Gm37006	predicted gene%2C 37006 [Source:MGI Symbol%3BAcc:MGI:5610234]	chr2	1.14973	5.34887	12.1728	0.000484923	0.0124352
ENSMUSG00000036334	Igsf10	immunoglobulin superfamily%2C member 10 [Source:MGI Symbol%3BAcc:MGI:1923481]	chr3	1.61876	5.49762	12.1635	0.000487335	0.0124764
ENSMUSG00000040785	Ttc3	tetratricopeptide repeat domain 3 [Source:MGI Symbol%3BAcc:MGI:1276539]	chr16	0.463551	8.1169	12.1499	0.000490895	0.0125469
ENSMUSG00000032698	Lmo2	LIM domain only 2 [Source:MGI Symbol%3BAcc:MGI:102811]	chr2	0.47896	8.95275	12.1392	0.00049373	0.0125986
ENSMUSG00000079227	Ccr5	chemokine (C-C motif) receptor 5 [Source:MGI Symbol%3BAcc:MGI:107182]	chr9	1.67835	5.38075	12.1017	0.000503762	0.0128335
ENSMUSG00000037355	Uvssa	UV stimulated scaffold protein A [Source:MGI Symbol%3BAcc:MGI:1918351]	chr5	-1.22585	5.897	12.0532	0.000517029	0.0131317
ENSMUSG00000018481	Appbp2	amyloid beta precursor protein (cytoplasmic tail) binding protein 2 [Source:MGI Symbol%3BAcc:MGI:1914134]	chr11	0.441455	7.47918	12.0528	0.000517157	0.0131317
ENSMUSG00000059743	Fdps	farnesyl diphosphate synthetase [Source:MGI Symbol%3BAcc:MGI:104888]	chr3	-1.0112	5.73812	12.0267	0.000524433	0.0132947
ENSMUSG00000019518	Ap4m1	adaptor-related protein complex AP-4%2C mu 1 [Source:MGI Symbol%3BAcc:MGI:1337063]	chr5	-0.743332	6.3197	12.0096	0.000529282	0.0133958
ENSMUSG00000030688	Stard10	START domain containing 10 [Source:MGI Symbol%3BAcc:MGI:1860093]	chr7	0.90644	6.11223	12.0062	0.000530251	0.0133985
ENSMUSG00000025813	Homer2	homer scaffolding protein 2 [Source:MGI Symbol%3BAcc:MGI:1347354]	chr7	-1.59894	5.52224	11.9881	0.000535423	0.0135073
ENSMUSG00000045996	Polr2k	polymerase (RNA) II (DNA directed) polypeptide K [Source:MGI Symbol%3BAcc:MGI:102725]	chr15	1.18218	5.5028	11.9752	0.000539141	0.0135625
ENSMUSG00000039774	Galnt12	UDP-N-acetyl-alpha-D-galactosamine:polypeptide N-acetylgalactosaminyltransferase 12 [Source:MGI Symbol%3BAcc:MGI:2444664]	chr4	1.52566	5.41693	11.9744	0.000539358	0.0135625
ENSMUSG00000031805	Jak3	Janus kinase 3 [Source:MGI Symbol%3BAcc:MGI:99928]	chr8	0.744699	6.27801	11.9424	0.000548721	0.0137756
ENSMUSG00000000708	Kat2b	K(lysine) acetyltransferase 2B [Source:MGI Symbol%3BAcc:MGI:1343094]	chr17	-1.04384	6.07408	11.9232	0.000554392	0.0138956
ENSMUSG00000041329	Atp1b2	ATPase%2C Na+/K+ transporting%2C beta 2 polypeptide [Source:MGI Symbol%3BAcc:MGI:88109]	chr11	-0.951406	6.72709	11.8936	0.000563285	0.0140957
ENSMUSG00000024359	Hspa9	heat shock protein 9 [Source:MGI Symbol%3BAcc:MGI:96245]	chr18	0.347901	8.65494	11.8834	0.000566377	0.0141503
ENSMUSG00000040945	Rcc2	regulator of chromosome condensation 2 [Source:MGI Symbol%3BAcc:MGI:1919784]	chr4	0.282434	8.66765	11.8705	0.000570297	0.0142189
ENSMUSG00000022016	Akap11	A kinase (PRKA) anchor protein 11 [Source:MGI Symbol%3BAcc:MGI:2684060]	chr14	0.60939	6.87704	11.8684	0.000570953	0.0142189
ENSMUSG00000022407	Adsl	adenylosuccinate lyase [Source:MGI Symbol%3BAcc:MGI:103202]	chr15	0.465163	7.35762	11.8416	0.000579233	0.0144021
ENSMUSG00000034158	Lrrc58	leucine rich repeat containing 58 [Source:MGI Symbol%3BAcc:MGI:2443542]	chr16	0.274454	8.67241	11.8262	0.000584043	0.0144984
ENSMUSG00000018474	Chd3	chromodomain helicase DNA binding protein 3 [Source:MGI Symbol%3BAcc:MGI:1344395]	chr11	1.07925	6.69753	11.8178	0.000586671	0.0145405
ENSMUSG00000009681	Bcr	breakpoint cluster region [Source:MGI Symbol%3BAcc:MGI:88141]	chr10	0.814485	6.38883	11.7594	0.000605376	0.0149802
ENSMUSG00000041891	Lman1	lectin%2C mannose-binding%2C 1 [Source:MGI Symbol%3BAcc:MGI:1917611]	chr18	-0.482764	7.47857	11.7465	0.000609587	0.0150486
ENSMUSG00000071076	Jund	jun D proto-oncogene [Source:MGI Symbol%3BAcc:MGI:96648]	chr8	0.78758	6.46593	11.745	0.000610078	0.0150486
ENSMUSG00000001281	Itgb7	integrin beta 7 [Source:MGI Symbol%3BAcc:MGI:96616]	chr15	1.64156	5.51705	11.7374	0.000612557	0.0150858
ENSMUSG00000038807	Rap1gap2	RAP1 GTPase activating protein 2 [Source:MGI Symbol%3BAcc:MGI:3028623]	chr11	-1.58004	5.50609	11.7326	0.000614149	0.0151011
ENSMUSG00000036533	Cdc42ep3	CDC42 effector protein (Rho GTPase binding) 3 [Source:MGI Symbol%3BAcc:MGI:2384718]	chr17	-0.682716	6.59146	11.7271	0.00061598	0.0151195
ENSMUSG00000039081	Zfp503	zinc finger protein 503 [Source:MGI Symbol%3BAcc:MGI:1353644]	chr14	1.84957	5.45685	11.7244	0.000616843	0.0151195
ENSMUSG00000027072	Prg3	proteoglycan 3 [Source:MGI Symbol%3BAcc:MGI:1858200]	chr2	-2.18018	5.57547	11.7028	0.000624057	0.0152722
ENSMUSG00000036644	Tbc1d9b	TBC1 domain family%2C member 9B [Source:MGI Symbol%3BAcc:MGI:1924045]	chr11	-0.527992	7.20397	11.6816	0.0006312	0.0154033
ENSMUSG00000044583	Tlr7	toll-like receptor 7 [Source:MGI Symbol%3BAcc:MGI:2176882]	chrX	1.45032	5.40182	11.6782	0.000632377	0.0154033
ENSMUSG00000079477	Rab7	RAB7%2C member RAS oncogene family [Source:MGI Symbol%3BAcc:MGI:105068]	chr6	-0.437162	7.54748	11.6781	0.000632386	0.0154033
ENSMUSG00000001020	S100a4	S100 calcium binding protein A4 [Source:MGI Symbol%3BAcc:MGI:1330282]	chr3	1.48069	5.37971	11.6613	0.000638136	0.015519
ENSMUSG00000050708	Ftl1	ferritin light polypeptide 1 [Source:MGI Symbol%3BAcc:MGI:95589]	chr7	-0.330939	8.27907	11.6151	0.00065419	0.015851
ENSMUSG00000056501	Cebpb	CCAAT/enhancer binding protein (C/EBP)%2C beta [Source:MGI Symbol%3BAcc:MGI:88373]	chr2	-0.880702	6.29347	11.6149	0.000654268	0.015851
ENSMUSG00000067928	Zfp760	zinc finger protein 760 [Source:MGI Symbol%3BAcc:MGI:2679257]	chr17	1.03606	6.06551	11.6117	0.000655366	0.015851
ENSMUSG00000039989	Cbx4	chromobox 4 [Source:MGI Symbol%3BAcc:MGI:1195985]	chr11	-0.791482	6.24462	11.6103	0.000655868	0.015851
ENSMUSG00000002957	Ap2a2	adaptor-related protein complex 2%2C alpha 2 subunit [Source:MGI Symbol%3BAcc:MGI:101920]	chr7	0.60045	6.69693	11.6044	0.000657947	0.0158765
ENSMUSG00000053101	Gpr141	G protein-coupled receptor 141 [Source:MGI Symbol%3BAcc:MGI:2672983]	chr13	-1.64232	5.62155	11.5932	0.000661944	0.0159222
ENSMUSG00000083496	Gm11263	predicted gene 11263 [Source:MGI Symbol%3BAcc:MGI:3651899]	chr4	0.183746	9.97808	11.5907	0.000662829	0.0159222
ENSMUSG00000029407	Uso1	USO1 vesicle docking factor [Source:MGI Symbol%3BAcc:MGI:1929095]	chr5	-0.649357	6.67324	11.5889	0.000663464	0.0159222
ENSMUSG00000014959	Gorasp2	golgi reassembly stacking protein 2 [Source:MGI Symbol%3BAcc:MGI:2135962]	chr2	-0.491229	7.15023	11.5828	0.000665645	0.0159222
ENSMUSG00000030748	Il4ra	interleukin 4 receptor%2C alpha [Source:MGI Symbol%3BAcc:MGI:105367]	chr7	0.992013	6.01769	11.5825	0.000665767	0.0159222
ENSMUSG00000069892	9930111J21Rik2	RIKEN cDNA 9930111J21 gene 2 [Source:MGI Symbol%3BAcc:MGI:3711310]	chr11	1.52132	5.53082	11.5819	0.000665984	0.0159222
ENSMUSG00000102212	C230085N15Rik	RIKEN cDNA C230085N15 gene [Source:MGI Symbol%3BAcc:MGI:2444267]	chr17	1.37424	5.67656	11.5657	0.000671793	0.0160363
ENSMUSG00000037965	Zc3h7a	zinc finger CCCH type containing 7 A [Source:MGI Symbol%3BAcc:MGI:2445044]	chr16	-0.530801	7.06545	11.5148	0.000690442	0.0164562
ENSMUSG00000021758	Ddx4	DEAD (Asp-Glu-Ala-Asp) box polypeptide 4 [Source:MGI Symbol%3BAcc:MGI:102670]	chr13	1.6941	5.6508	11.5106	0.000691988	0.0164678
ENSMUSG00000031142	Cacna1f	calcium channel%2C voltage-dependent%2C alpha 1F subunit [Source:MGI Symbol%3BAcc:MGI:1859639]	chrX	-1.17916	5.33557	11.5011	0.000695551	0.0165273
ENSMUSG00000000486	2001-09-01	septin 1 [Source:MGI Symbol%3BAcc:MGI:1858916]	chr7	0.815913	6.29546	11.4681	0.000708014	0.0167978
ENSMUSG00000046341	Gm11223	predicted gene 11223 [Source:MGI Symbol%3BAcc:MGI:3651631]	chr4	0.390434	7.4927	11.4573	0.000712149	0.0168701
ENSMUSG00000037972	Snn	stannin [Source:MGI Symbol%3BAcc:MGI:1276549]	chr16	1.26565	5.67237	11.443	0.000717638	0.0169743
ENSMUSG00000025993	Slc40a1	solute carrier family 40 (iron-regulated transporter)%2C member 1 [Source:MGI Symbol%3BAcc:MGI:1315204]	chr1	-1.37359	5.90461	11.4337	0.000721234	0.0170334
ENSMUSG00000033900	Map9	microtubule-associated protein 9 [Source:MGI Symbol%3BAcc:MGI:2442208]	chr3	1.31274	5.44348	11.4193	0.000726863	0.0171309
ENSMUSG00000000001	Gnai3	guanine nucleotide binding protein (G protein)%2C alpha inhibiting 3 [Source:MGI Symbol%3BAcc:MGI:95773]	chr3	-0.499074	7.30829	11.4175	0.000727565	0.0171309
ENSMUSG00000038178	Slc43a2	solute carrier family 43%2C member 2 [Source:MGI Symbol%3BAcc:MGI:2442746]	chr11	1.08942	5.8715	11.4047	0.00073258	0.0172228
ENSMUSG00000066643	Wdr35	WD repeat domain 35 [Source:MGI Symbol%3BAcc:MGI:1921932]	chr12	1.31115	5.34302	11.3973	0.000735521	0.0172658
ENSMUSG00000034330	Plcg2	phospholipase C%2C gamma 2 [Source:MGI Symbol%3BAcc:MGI:97616]	chr8	0.481643	7.6972	11.3716	0.000745768	0.0174624
ENSMUSG00000031441	Atp11a	ATPase%2C class VI%2C type 11A [Source:MGI Symbol%3BAcc:MGI:1354735]	chr8	-1.20179	5.77735	11.3706	0.000746139	0.0174624
ENSMUSG00000030102	Itpr1	inositol 1%2C4%2C5-trisphosphate receptor 1 [Source:MGI Symbol%3BAcc:MGI:96623]	chr6	0.654518	6.76589	11.3473	0.000755591	0.017657
ENSMUSG00000026594	Ralgps2	Ral GEF with PH domain and SH3 binding motif 2 [Source:MGI Symbol%3BAcc:MGI:1925505]	chr1	-0.679982	6.87361	11.3407	0.000758286	0.0176933
ENSMUSG00000038872	Zfhx3	zinc finger homeobox 3 [Source:MGI Symbol%3BAcc:MGI:99948]	chr8	0.877093	6.36153	11.3313	0.000762098	0.0177517
ENSMUSG00000000253	Gmpr	guanosine monophosphate reductase [Source:MGI Symbol%3BAcc:MGI:1913605]	chr13	-0.740454	6.50068	11.329	0.000763072	0.0177517
ENSMUSG00000028970	Abcb1b	ATP-binding cassette%2C sub-family B (MDR/TAP)%2C member 1B [Source:MGI Symbol%3BAcc:MGI:97568]	chr5	1.34773	5.52743	11.3191	0.00076712	0.0178192
ENSMUSG00000000938	Hoxa10	homeobox A10 [Source:MGI Symbol%3BAcc:MGI:96171]	chr6	1.50117	5.5409	11.3086	0.000771484	0.0178231
ENSMUSG00000110647	Gm17745	predicted gene%2C 17745 [Source:MGI Symbol%3BAcc:MGI:5009823]	chr10	-1.41447	5.47442	11.3066	0.00077232	0.0178231
ENSMUSG00000026385	Dbi	diazepam binding inhibitor [Source:MGI Symbol%3BAcc:MGI:94865]	chr1	-0.405554	7.57141	11.306	0.000772586	0.0178231
ENSMUSG00000035064	Eef2k	eukaryotic elongation factor-2 kinase [Source:MGI Symbol%3BAcc:MGI:1195261]	chr7	-0.616289	6.6364	11.3059	0.000772619	0.0178231
ENSMUSG00000063714	Sp3os	trans-acting transcription factor 3%2C opposite strand [Source:MGI Symbol%3BAcc:MGI:1914936]	chr2	1.25233	5.6327	11.3049	0.000773022	0.0178231
ENSMUSG00000032402	Smad3	SMAD family member 3 [Source:MGI Symbol%3BAcc:MGI:1201674]	chr9	0.7248	6.64052	11.2869	0.000780577	0.0179706
ENSMUSG00000070737	Tmem35b	transmembrane protein 35B [Source:MGI Symbol%3BAcc:MGI:3758095]	chr4	-1.25808	5.58647	11.24	0.000800548	0.0184031
ENSMUSG00000011884	Gltp	glycolipid transfer protein [Source:MGI Symbol%3BAcc:MGI:1929253]	chr5	0.58991	6.86578	11.2137	0.000811951	0.0186377
ENSMUSG00000078238	Gm12854	predicted gene 12854 [Source:MGI Symbol%3BAcc:MGI:3650410]	chr4	-0.829144	6.16092	11.1909	0.000822014	0.0188409
ENSMUSG00000084185	Rplp1-ps1	ribosomal protein%2C large%2C P1%2C pseudogene 1 [Source:MGI Symbol%3BAcc:MGI:3646640]	chrX	-1.10852	5.52801	11.1868	0.000823833	0.0188547
ENSMUSG00000031153	Gripap1	GRIP1 associated protein 1 [Source:MGI Symbol%3BAcc:MGI:1859616]	chrX	-0.881538	6.05143	11.1669	0.000832711	0.0190299
ENSMUSG00000092167	Gm3696	predicted gene 3696 [Source:MGI Symbol%3BAcc:MGI:3781872]	chr14	0.999924	5.32842	11.1362	0.000846607	0.019319
ENSMUSG00000079065	BC005561	cDNA sequence BC005561 [Source:MGI Symbol%3BAcc:MGI:3040669]	chr5	-0.724715	6.59136	11.1013	0.000862661	0.0196565
ENSMUSG00000100018	Gm7776	predicted gene 7776 [Source:MGI Symbol%3BAcc:MGI:3646051]	chr1	0.484307	6.74081	11.0756	0.000874724	0.0199022
ENSMUSG00000048279	Sacs	sacsin [Source:MGI Symbol%3BAcc:MGI:1354724]	chr14	0.737302	6.50773	11.041	0.000891205	0.0202475
ENSMUSG00000054428	Atpif1	ATPase inhibitory factor 1 [Source:MGI Symbol%3BAcc:MGI:1196457]	chr4	-0.353021	8.91354	11.0344	0.000894372	0.0202898
ENSMUSG00000006360	Crip1	cysteine-rich protein 1 (intestinal) [Source:MGI Symbol%3BAcc:MGI:88501]	chr12	0.72395	6.68976	11.0231	0.000899847	0.0203843
ENSMUSG00000020432	Tcn2	transcobalamin 2 [Source:MGI Symbol%3BAcc:MGI:98534]	chr11	-1.00745	6.0039	11.0162	0.000903171	0.0204067
ENSMUSG00000039270	Megf9	multiple EGF-like-domains 9 [Source:MGI Symbol%3BAcc:MGI:1918264]	chr4	-1.28943	5.78322	11.0156	0.000903462	0.0204067
ENSMUSG00000033166	Dis3	DIS3 homolog%2C exosome endoribonuclease and 3'-5' exoribonuclease [Source:MGI Symbol%3BAcc:MGI:1919912]	chr14	0.553524	7.03435	10.9946	0.000913761	0.0206093
ENSMUSG00000063524	Eno1	enolase 1%2C alpha non-neuron [Source:MGI Symbol%3BAcc:MGI:95393]	chr4	-0.290679	9.04016	10.9535	0.000934248	0.0210409
ENSMUSG00000022021	Diaph3	diaphanous related formin 3 [Source:MGI Symbol%3BAcc:MGI:1927222]	chr14	-0.651452	6.90834	10.9441	0.000939016	0.0211177
ENSMUSG00000027889	Ampd2	adenosine monophosphate deaminase 2 [Source:MGI Symbol%3BAcc:MGI:88016]	chr3	-0.524332	7.07721	10.9348	0.000943766	0.0211938
ENSMUSG00000031782	Coq9	coenzyme Q9 [Source:MGI Symbol%3BAcc:MGI:1915164]	chr8	-0.721078	6.4084	10.8854	0.000969261	0.0217156
ENSMUSG00000032369	Plscr1	phospholipid scramblase 1 [Source:MGI Symbol%3BAcc:MGI:893575]	chr9	-0.938729	5.96485	10.8844	0.000969797	0.0217156
ENSMUSG00000054717	Hmgb2	high mobility group box 2 [Source:MGI Symbol%3BAcc:MGI:96157]	chr8	-0.363275	8.30143	10.8713	0.000976651	0.0218362
ENSMUSG00000035284	Vps13c	vacuolar protein sorting 13C [Source:MGI Symbol%3BAcc:MGI:2444207]	chr9	-0.76429	6.53915	10.8688	0.00097799	0.0218362
ENSMUSG00000033590	Myo5c	myosin VC [Source:MGI Symbol%3BAcc:MGI:2442485]	chr9	0.997735	5.39717	10.8233	0.0010023	0.0223468
ENSMUSG00000036427	Gpi1	glucose phosphate isomerase 1 [Source:MGI Symbol%3BAcc:MGI:95797]	chr7	-0.314645	8.65292	10.8203	0.00100392	0.0223508
ENSMUSG00000043716	Rpl7	ribosomal protein L7 [Source:MGI Symbol%3BAcc:MGI:98073]	chr1	0.207945	9.38803	10.8073	0.001011	0.0224764
ENSMUSG00000026510	Trp53bp2	transformation related protein 53 binding protein 2 [Source:MGI Symbol%3BAcc:MGI:2138319]	chr1	1.13248	5.81306	10.8033	0.00101318	0.0224926
ENSMUSG00000037366	Pafah2	platelet-activating factor acetylhydrolase 2 [Source:MGI Symbol%3BAcc:MGI:2140321]	chr4	-0.948583	6.21834	10.7879	0.00102167	0.0226354
ENSMUSG00000054364	Rhob	ras homolog family member B [Source:MGI Symbol%3BAcc:MGI:107949]	chr12	-1.11793	5.9569	10.7863	0.00102253	0.0226354
ENSMUSG00000011382	Dhdh	dihydrodiol dehydrogenase (dimeric) [Source:MGI Symbol%3BAcc:MGI:1919005]	chr7	-0.979723	5.87485	10.7767	0.00102785	0.0227017
ENSMUSG00000071172	Srsf3	serine/arginine-rich splicing factor 3 [Source:MGI Symbol%3BAcc:MGI:98285]	chr17	0.238878	9.19906	10.7756	0.00102844	0.0227017
ENSMUSG00000090386	Mir99ahg	Mir99a and Mirlet7c-1 host gene (non-protein coding) [Source:MGI Symbol%3BAcc:MGI:1919929]	chr16	1.2767	5.7807	10.7679	0.00103273	0.0227641
ENSMUSG00000025545	Clybl	citrate lyase beta like [Source:MGI Symbol%3BAcc:MGI:1916884]	chr14	-0.885233	6.21243	10.7537	0.00104072	0.0229076
ENSMUSG00000020134	Peli1	pellino 1 [Source:MGI Symbol%3BAcc:MGI:1914495]	chr11	0.726537	6.56782	10.7489	0.00104342	0.022929
ENSMUSG00000026893	Gca	grancalcin [Source:MGI Symbol%3BAcc:MGI:1918521]	chr2	-1.46923	5.58238	10.7467	0.00104464	0.022929
ENSMUSG00000091472	Gm3739	predicted gene 3739 [Source:MGI Symbol%3BAcc:MGI:3781914]	chr14	0.950839	5.33831	10.7383	0.00104941	0.0230012
ENSMUSG00000022564	Grina	glutamate receptor%2C ionotropic%2C N-methyl D-aspartate-associated protein 1 (glutamate binding) [Source:MGI Symbol%3BAcc:MGI:1913418]	chr15	-1.05552	6.08949	10.7343	0.00105166	0.0230072
ENSMUSG00000055612	Cdca7	cell division cycle associated 7 [Source:MGI Symbol%3BAcc:MGI:1914203]	chr2	0.405476	7.8982	10.7326	0.00105265	0.0230072
ENSMUSG00000068407	Rnase12	ribonuclease%2C RNase A family%2C 12 (non-active) [Source:MGI Symbol%3BAcc:MGI:3528588]	chr14	-1.9176	5.47111	10.7212	0.00105916	0.023087
ENSMUSG00000087689	Gm15845	predicted gene 15845 [Source:MGI Symbol%3BAcc:MGI:3801825]	chr16	-1.31256	5.60617	10.7189	0.00106046	0.023087
ENSMUSG00000032915	Adgre4	adhesion G protein-coupled receptor E4 [Source:MGI Symbol%3BAcc:MGI:1196464]	chr17	-1.33719	5.37834	10.7184	0.00106076	0.023087
ENSMUSG00000080731	Rps2-ps9	ribosomal protein S2%2C pseudogene 9 [Source:MGI Symbol%3BAcc:MGI:3644037]	chr17	1.12916	5.43582	10.6934	0.00107519	0.0233398
ENSMUSG00000021217	Tshz3	teashirt zinc finger family member 3 [Source:MGI Symbol%3BAcc:MGI:2442819]	chr7	1.52126	5.44041	10.6931	0.00107537	0.0233398
ENSMUSG00000042524	Sun2	Sad1 and UNC84 domain containing 2 [Source:MGI Symbol%3BAcc:MGI:2443011]	chr15	-0.713404	6.75613	10.686	0.00107951	0.0233969
ENSMUSG00000074813	Gm14005	predicted gene 14005 [Source:MGI Symbol%3BAcc:MGI:3652191]	chr2	-1.33384	5.37287	10.6785	0.00108386	0.0234585
ENSMUSG00000001768	Rin2	Ras and Rab interactor 2 [Source:MGI Symbol%3BAcc:MGI:1921280]	chr2	1.41659	5.42065	10.6519	0.00109956	0.0237652
ENSMUSG00000020246	Hcfc2	host cell factor C2 [Source:MGI Symbol%3BAcc:MGI:1915183]	chr10	-0.955284	5.91853	10.6492	0.00110118	0.0237671
ENSMUSG00000102460	Gm38197	predicted gene%2C 38197 [Source:MGI Symbol%3BAcc:MGI:5611425]	chr3	1.18659	6.09562	10.6161	0.00112105	0.024139
ENSMUSG00000018339	Gpx3	glutathione peroxidase 3 [Source:MGI Symbol%3BAcc:MGI:105102]	chr11	-1.40432	5.61688	10.6154	0.00112152	0.024139
ENSMUSG00000018417	Myo1b	myosin IB [Source:MGI Symbol%3BAcc:MGI:107752]	chr1	1.33682	5.41688	10.6096	0.00112504	0.024163
ENSMUSG00000055681	Cope	coatomer protein complex%2C subunit epsilon [Source:MGI Symbol%3BAcc:MGI:1891702]	chr8	-0.466913	7.39307	10.6084	0.00112574	0.024163
ENSMUSG00000047965	Rpl9-ps7	ribosomal protein L9%2C pseudogene 7 [Source:MGI Symbol%3BAcc:MGI:3642824]	chr2	0.246816	8.47025	10.6038	0.00112853	0.0241736
ENSMUSG00000031447	Lamp1	lysosomal-associated membrane protein 1 [Source:MGI Symbol%3BAcc:MGI:96745]	chr8	-0.342697	8.01012	10.6025	0.00112935	0.0241736
ENSMUSG00000027035	Cers6	ceramide synthase 6 [Source:MGI Symbol%3BAcc:MGI:2442564]	chr2	-0.884236	6.08502	10.5997	0.00113109	0.0241775
ENSMUSG00000029275	Gfi1	growth factor independent 1 [Source:MGI Symbol%3BAcc:MGI:103170]	chr5	-0.882731	6.61128	10.5715	0.00114846	0.0244864
ENSMUSG00000041225	Arhgap12	Rho GTPase activating protein 12 [Source:MGI Symbol%3BAcc:MGI:1922665]	chr18	0.894055	6.04201	10.5711	0.00114869	0.0244864
ENSMUSG00000056836	Gm6851	predicted pseudogene 6851 [Source:MGI Symbol%3BAcc:MGI:3643618]	chr7	0.636803	6.27542	10.5529	0.00116005	0.0246948
ENSMUSG00000039982	Dtx4	deltex 4%2C E3 ubiquitin ligase [Source:MGI Symbol%3BAcc:MGI:2672905]	chr19	-1.22864	5.7774	10.5455	0.00116473	0.0247527
ENSMUSG00000033192	Lpcat2	lysophosphatidylcholine acyltransferase 2 [Source:MGI Symbol%3BAcc:MGI:3606214]	chr8	-0.829234	6.03282	10.5435	0.00116596	0.0247527
ENSMUSG00000029229	Chic2	cysteine-rich hydrophobic domain 2 [Source:MGI Symbol%3BAcc:MGI:1921527]	chr5	-0.586917	6.68134	10.5347	0.00117151	0.0248366
ENSMUSG00000008682	Rpl10	ribosomal protein L10 [Source:MGI Symbol%3BAcc:MGI:105943]	chrX	-0.251485	8.82895	10.5085	0.0011883	0.0251583
ENSMUSG00000041084	Ostc	oligosaccharyltransferase complex subunit (non-catalytic) [Source:MGI Symbol%3BAcc:MGI:1913607]	chr3	-0.423594	7.51167	10.5004	0.00119352	0.0252343
ENSMUSG00000030536	Iqgap1	IQ motif containing GTPase activating protein 1 [Source:MGI Symbol%3BAcc:MGI:1352757]	chr7	-0.392326	8.16043	10.4943	0.00119746	0.0252834
ENSMUSG00000037907	Ankrd13b	ankyrin repeat domain 13b [Source:MGI Symbol%3BAcc:MGI:2144501]	chr11	1.075	5.8479	10.4745	0.00121035	0.0255209
ENSMUSG00000046668	Cxxc5	CXXC finger 5 [Source:MGI Symbol%3BAcc:MGI:1914643]	chr18	0.66425	6.91764	10.4677	0.00121479	0.0255798
ENSMUSG00000066842	Hmcn1	hemicentin 1 [Source:MGI Symbol%3BAcc:MGI:2685047]	chr1	1.49653	5.47354	10.4427	0.00123138	0.0258479
ENSMUSG00000030108	Slc6a13	solute carrier family 6 (neurotransmitter transporter%2C GABA)%2C member 13 [Source:MGI Symbol%3BAcc:MGI:95629]	chr6	-1.13067	5.76325	10.4406	0.00123278	0.0258479
ENSMUSG00000095597	Gm6472	predicted pseudogene 6472 [Source:MGI Symbol%3BAcc:MGI:3648396]	chrX	0.162977	10.872	10.4382	0.00123435	0.0258479
ENSMUSG00000021360	Gcnt2	glucosaminyl (N-acetyl) transferase 2%2C I-branching enzyme [Source:MGI Symbol%3BAcc:MGI:1100870]	chr13	0.938007	6.49483	10.4364	0.00123559	0.0258479
ENSMUSG00000033379	Atp6v0b	ATPase%2C H+ transporting%2C lysosomal V0 subunit B [Source:MGI Symbol%3BAcc:MGI:1890510]	chr4	-0.484952	7.15386	10.436	0.00123584	0.0258479
ENSMUSG00000110102	Gm9132	predicted gene 9132 [Source:MGI Symbol%3BAcc:MGI:3648395]	chr7	-1.06597	5.38842	10.4273	0.00124167	0.0259209
ENSMUSG00000042506	Usp22	ubiquitin specific peptidase 22 [Source:MGI Symbol%3BAcc:MGI:2144157]	chr11	0.616784	6.64016	10.4258	0.00124267	0.0259209
ENSMUSG00000104388	Gm37033	predicted gene%2C 37033 [Source:MGI Symbol%3BAcc:MGI:5610261]	chr1	1.08693	5.9139	10.4207	0.00124612	0.025958
ENSMUSG00000035521	Gnptg	N-acetylglucosamine-1-phosphotransferase%2C gamma subunit [Source:MGI Symbol%3BAcc:MGI:2147006]	chr17	-0.798838	6.21143	10.4102	0.00125323	0.0260711
ENSMUSG00000085501	Gm11772	predicted gene 11772 [Source:MGI Symbol%3BAcc:MGI:3649468]	chr11	1.35677	5.42225	10.3891	0.00126758	0.0263345
ENSMUSG00000015501	Hivep2	human immunodeficiency virus type I enhancer binding protein 2 [Source:MGI Symbol%3BAcc:MGI:1338076]	chr10	1.46606	5.55023	10.3829	0.0012719	0.026389
ENSMUSG00000004668	Abca13	ATP-binding cassette%2C sub-family A (ABC1)%2C member 13 [Source:MGI Symbol%3BAcc:MGI:2388707]	chr11	-1.62223	5.45233	10.3755	0.00127697	0.0264445
ENSMUSG00000090919	Pabpc4l	poly(A) binding protein%2C cytoplasmic 4-like [Source:MGI Symbol%3BAcc:MGI:3643087]	chr3	1.36781	5.61414	10.3741	0.00127798	0.0264445
ENSMUSG00000004707	Ly9	lymphocyte antigen 9 [Source:MGI Symbol%3BAcc:MGI:96885]	chr1	1.14984	5.6655	10.3539	0.001292	0.0266991
ENSMUSG00000054091	1810037I17Rik	RIKEN cDNA 1810037I17 gene [Source:MGI Symbol%3BAcc:MGI:1914954]	chr3	-0.548511	6.98045	10.3372	0.00130373	0.0269057
ENSMUSG00000054702	Ap1s3	adaptor-related protein complex AP-1%2C sigma 3 [Source:MGI Symbol%3BAcc:MGI:1891304]	chr1	0.978707	5.90132	10.3334	0.00130645	0.0269261
ENSMUSG00000022150	Dab2	disabled 2%2C mitogen-responsive phosphoprotein [Source:MGI Symbol%3BAcc:MGI:109175]	chr15	1.74993	5.43692	10.3136	0.00132051	0.0271798
ENSMUSG00000101609	Kcnq1ot1	KCNQ1 overlapping transcript 1 [Source:MGI Symbol%3BAcc:MGI:1926855]	chr7	-0.352721	9.18934	10.2883	0.00133877	0.0275191
ENSMUSG00000052384	Nrros	negative regulator of reactive oxygen species [Source:MGI Symbol%3BAcc:MGI:2445095]	chr16	0.410629	7.6702	10.2559	0.00136247	0.0279694
ENSMUSG00000063870	Chd4	chromodomain helicase DNA binding protein 4 [Source:MGI Symbol%3BAcc:MGI:1344380]	chr6	0.258358	9.15341	10.2414	0.00137326	0.0281536
ENSMUSG00000085795	Zfp703	zinc finger protein 703 [Source:MGI Symbol%3BAcc:MGI:2662729]	chr8	1.47991	5.47994	10.2224	0.00138749	0.0284078
ENSMUSG00000039783	Kmo	kynurenine 3-monooxygenase (kynurenine 3-hydroxylase) [Source:MGI Symbol%3BAcc:MGI:2138151]	chr1	1.66959	5.43407	10.2095	0.00139719	0.0285336
ENSMUSG00000017950	Hnf4a	hepatic nuclear factor 4%2C alpha [Source:MGI Symbol%3BAcc:MGI:109128]	chr2	1.67849	5.45994	10.2094	0.0013973	0.0285336
ENSMUSG00000026072	Il1r1	interleukin 1 receptor%2C type I [Source:MGI Symbol%3BAcc:MGI:96545]	chr1	1.25552	5.35356	10.1995	0.00140475	0.0286481
ENSMUSG00000102721	A630081D01Rik	RIKEN cDNA A630081D01 gene [Source:MGI Symbol%3BAcc:MGI:2138649]	chr1	-1.18374	5.63994	10.1915	0.00141093	0.028722
ENSMUSG00000028664	Ephb2	Eph receptor B2 [Source:MGI Symbol%3BAcc:MGI:99611]	chr4	1.4508	5.45369	10.19	0.00141207	0.028722
ENSMUSG00000080977	Gm13772	predicted gene 13772 [Source:MGI Symbol%3BAcc:MGI:3650155]	chr2	-1.0771	5.43646	10.1863	0.00141484	0.0287407
ENSMUSG00000036817	Sun1	Sad1 and UNC84 domain containing 1 [Source:MGI Symbol%3BAcc:MGI:1924303]	chr5	-0.738346	6.42034	10.1733	0.00142489	0.028907
ENSMUSG00000095362	Gm14325	predicted gene 14325 [Source:MGI Symbol%3BAcc:MGI:3702875]	chr2	-0.947191	5.34646	10.1647	0.00143154	0.0289703
ENSMUSG00000025154	Arhgap19	Rho GTPase activating protein 19 [Source:MGI Symbol%3BAcc:MGI:1918335]	chr19	-0.740742	6.25437	10.1645	0.00143174	0.0289703
ENSMUSG00000029468	P2rx7	purinergic receptor P2X%2C ligand-gated ion channel%2C 7 [Source:MGI Symbol%3BAcc:MGI:1339957]	chr5	1.37843	5.54671	10.1549	0.00143915	0.0290824
ENSMUSG00000020143	Dock2	dedicator of cyto-kinesis 2 [Source:MGI Symbol%3BAcc:MGI:2149010]	chr11	0.493403	7.71897	10.1446	0.00144722	0.0292074
ENSMUSG00000036390	Gadd45a	growth arrest and DNA-damage-inducible 45 alpha [Source:MGI Symbol%3BAcc:MGI:107799]	chr6	-1.08216	5.80103	10.1423	0.00144909	0.0292074
ENSMUSG00000034738	Nostrin	nitric oxide synthase trafficker [Source:MGI Symbol%3BAcc:MGI:3606242]	chr2	-1.32845	5.35054	10.1346	0.00145515	0.0292317
ENSMUSG00000020326	Ccng1	cyclin G1 [Source:MGI Symbol%3BAcc:MGI:102890]	chr11	-0.667183	6.68771	10.1322	0.00145701	0.0292317
ENSMUSG00000020121	Srgap1	SLIT-ROBO Rho GTPase activating protein 1 [Source:MGI Symbol%3BAcc:MGI:2152936]	chr10	1.68165	5.47132	10.132	0.0014572	0.0292317
ENSMUSG00000005364	Il5ra	interleukin 5 receptor%2C alpha [Source:MGI Symbol%3BAcc:MGI:96558]	chr6	-1.66551	5.39501	10.1312	0.00145782	0.0292317
ENSMUSG00000027340	Slc23a2	solute carrier family 23 (nucleobase transporters)%2C member 2 [Source:MGI Symbol%3BAcc:MGI:1859682]	chr2	1.2022	5.7057	10.1102	0.00147453	0.0294948
ENSMUSG00000023809	Rps6ka2	ribosomal protein S6 kinase%2C polypeptide 2 [Source:MGI Symbol%3BAcc:MGI:1342290]	chr17	-1.56557	5.46413	10.1099	0.00147474	0.0294948
ENSMUSG00000030745	Il21r	interleukin 21 receptor [Source:MGI Symbol%3BAcc:MGI:1890475]	chr7	0.917803	5.89786	10.0938	0.00148772	0.0297162
ENSMUSG00000032803	Cdv3	carnitine deficiency-associated gene expressed in ventricle 3 [Source:MGI Symbol%3BAcc:MGI:2448759]	chr9	0.34097	8.50798	10.0733	0.00150437	0.0300102
ENSMUSG00000082433	Gm9025	predicted gene 9025 [Source:MGI Symbol%3BAcc:MGI:3646679]	chr13	-0.669914	6.30045	10.0698	0.0015072	0.030028
ENSMUSG00000059013	Sh2d3c	SH2 domain containing 3C [Source:MGI Symbol%3BAcc:MGI:1351631]	chr2	0.758868	6.43554	10.057	0.00151771	0.0301987
ENSMUSG00000027523	Gnas	GNAS (guanine nucleotide binding protein%2C alpha stimulating) complex locus [Source:MGI Symbol%3BAcc:MGI:95777]	chr2	-0.231694	10.0917	10.0476	0.00152543	0.0303134
ENSMUSG00000032041	Tirap	toll-interleukin 1 receptor (TIR) domain-containing adaptor protein [Source:MGI Symbol%3BAcc:MGI:2152213]	chr9	-1.10188	5.83657	10.0345	0.00153633	0.0304696
ENSMUSG00000002227	Mov10	Moloney leukemia virus 10 [Source:MGI Symbol%3BAcc:MGI:97054]	chr3	0.877754	6.2006	10.0335	0.00153721	0.0304696
ENSMUSG00000025290	Rps24	ribosomal protein S24 [Source:MGI Symbol%3BAcc:MGI:98147]	chr14	0.181816	9.84378	10.006	0.00156032	0.0308465
ENSMUSG00000042284	Itga1	integrin alpha 1 [Source:MGI Symbol%3BAcc:MGI:96599]	chr13	-1.21372	5.3419	10.0028	0.001563	0.0308465
ENSMUSG00000026181	Ppm1f	protein phosphatase 1F (PP2C domain containing) [Source:MGI Symbol%3BAcc:MGI:1918464]	chr16	-0.67698	6.16221	10.0016	0.00156406	0.0308465
ENSMUSG00000048924	Ccdc125	coiled-coil domain containing 125 [Source:MGI Symbol%3BAcc:MGI:1923291]	chr13	-0.943585	6.0815	10.0009	0.00156462	0.0308465
ENSMUSG00000030560	Ctsc	cathepsin C [Source:MGI Symbol%3BAcc:MGI:109553]	chr7	-0.763808	6.77805	9.99912	0.00156615	0.0308465
ENSMUSG00000020849	Ywhae	tyrosine 3-monooxygenase/tryptophan 5-monooxygenase activation protein%2C epsilon polypeptide [Source:MGI Symbol%3BAcc:MGI:894689]	chr11	0.195036	9.95879	9.97527	0.00158657	0.0312093
ENSMUSG00000079610	Ankrd39	ankyrin repeat domain 39 [Source:MGI Symbol%3BAcc:MGI:1914816]	chr1	1.08357	5.69253	9.97162	0.00158971	0.0312316
ENSMUSG00000046993	Gm5637	predicted pseudogene 5637 [Source:MGI Symbol%3BAcc:MGI:3648120]	chrX	-0.614501	5.9976	9.95675	0.00160261	0.0314451
ENSMUSG00000081731	Calr-ps	calreticulin%2C pseudogene [Source:MGI Symbol%3BAcc:MGI:3651104]	chr2	-0.88888	5.59719	9.93236	0.00162398	0.0318189
ENSMUSG00000066362	Rps13-ps1	ribosomal protein S13%2C pseudogene 1 [Source:MGI Symbol%3BAcc:MGI:3647042]	chr8	0.195421	9.35031	9.93036	0.00162575	0.0318189
ENSMUSG00000032666	1700025G04Rik	RIKEN cDNA 1700025G04 gene [Source:MGI Symbol%3BAcc:MGI:1916649]	chr1	0.853109	6.08758	9.92178	0.00163334	0.0319273
ENSMUSG00000083396	Gm15542	predicted gene 15542 [Source:MGI Symbol%3BAcc:MGI:3782990]	chr7	0.486089	6.71529	9.91789	0.0016368	0.0319546
ENSMUSG00000022216	Psme1	proteasome (prosome%2C macropain) activator subunit 1 (PA28 alpha) [Source:MGI Symbol%3BAcc:MGI:1096367]	chr14	0.342876	7.74813	9.91161	0.00164239	0.0319998
ENSMUSG00000032314	Etfa	electron transferring flavoprotein%2C alpha polypeptide [Source:MGI Symbol%3BAcc:MGI:106092]	chr9	-0.356841	7.37237	9.91067	0.00164324	0.0319998
ENSMUSG00000075289	Carns1	carnosine synthase 1 [Source:MGI Symbol%3BAcc:MGI:2147595]	chr19	1.35288	5.52484	9.8945	0.00165774	0.0322418
ENSMUSG00000047187	Rab2a	RAB2A%2C member RAS oncogene family [Source:MGI Symbol%3BAcc:MGI:1928750]	chr4	-0.402386	7.43221	9.88578	0.00166561	0.0323306
ENSMUSG00000109147	4930431P19Rik	RIKEN cDNA 4930431P19 gene [Source:MGI Symbol%3BAcc:MGI:1921136]	chr7	-1.13084	5.35238	9.88484	0.00166646	0.0323306
ENSMUSG00000090394	4930523C07Rik	RIKEN cDNA 4930523C07 gene [Source:MGI Symbol%3BAcc:MGI:1914897]	chr1	-0.851548	6.1934	9.85625	0.00169255	0.0327947
ENSMUSG00000079057	Cyp4v3	cytochrome P450%2C family 4%2C subfamily v%2C polypeptide 3 [Source:MGI Symbol%3BAcc:MGI:2142763]	chr8	1.29974	5.55283	9.85402	0.00169461	0.0327947
ENSMUSG00000030064	Frmd4b	FERM domain containing 4B [Source:MGI Symbol%3BAcc:MGI:2141794]	chr6	1.3472	5.62191	9.83253	0.00171452	0.0331389
ENSMUSG00000035469	Rcbtb1	regulator of chromosome condensation (RCC1) and BTB (POZ) domain containing protein 1 [Source:MGI Symbol%3BAcc:MGI:1918580]	chr14	0.930412	5.93067	9.82752	0.0017192	0.033188
ENSMUSG00000001419	Mef2d	myocyte enhancer factor 2D [Source:MGI Symbol%3BAcc:MGI:99533]	chr3	0.531742	6.75441	9.82395	0.00172254	0.0332112
ENSMUSG00000026433	Rab29	RAB29%2C member RAS oncogene family [Source:MGI Symbol%3BAcc:MGI:2385107]	chr1	-0.932152	5.89266	9.81612	0.00172989	0.0333115
ENSMUSG00000075705	Msrb1	methionine sulfoxide reductase B1 [Source:MGI Symbol%3BAcc:MGI:1351642]	chr17	-0.836099	6.10506	9.80589	0.00173954	0.0334453
ENSMUSG00000104906	Gm43005	predicted gene 43005 [Source:MGI Symbol%3BAcc:MGI:5663142]	chr3	1.01489	5.34468	9.8042	0.00174114	0.0334453
ENSMUSG00000072809	9330160F10Rik	RIKEN cDNA 9330160F10 gene [Source:MGI Symbol%3BAcc:MGI:3693095]	chr11	-1.1073	5.36639	9.77717	0.00176692	0.0338825
ENSMUSG00000046985	Tapt1	transmembrane anterior posterior transformation 1 [Source:MGI Symbol%3BAcc:MGI:2683537]	chr5	0.720387	6.34208	9.77578	0.00176826	0.0338825
ENSMUSG00000039497	Dse	dermatan sulfate epimerase [Source:MGI Symbol%3BAcc:MGI:2443455]	chr10	1.56753	5.36811	9.76893	0.00177486	0.0339672
ENSMUSG00000017386	Traf4	TNF receptor associated factor 4 [Source:MGI Symbol%3BAcc:MGI:1202880]	chr11	1.05649	5.76949	9.75947	0.00178401	0.0341003
ENSMUSG00000109782	Gm45728	predicted gene 45728 [Source:MGI Symbol%3BAcc:MGI:5804843]	chr8	1.07739	5.37178	9.73326	0.00180963	0.0345475
ENSMUSG00000030987	Stim1	stromal interaction molecule 1 [Source:MGI Symbol%3BAcc:MGI:107476]	chr7	-0.601485	6.9613	9.73018	0.00181267	0.0345631
ENSMUSG00000025277	Abhd6	abhydrolase domain containing 6 [Source:MGI Symbol%3BAcc:MGI:1913332]	chr14	1.48039	5.47073	9.70609	0.00183658	0.0349761
ENSMUSG00000036565	Ttyh3	tweety family member 3 [Source:MGI Symbol%3BAcc:MGI:1925589]	chr5	0.457013	7.22773	9.70281	0.00183987	0.0349958
ENSMUSG00000020228	Helb	helicase (DNA) B [Source:MGI Symbol%3BAcc:MGI:2152895]	chr10	-0.813125	6.07504	9.69638	0.00184632	0.0350755
ENSMUSG00000063229	Ldha	lactate dehydrogenase A [Source:MGI Symbol%3BAcc:MGI:96759]	chr7	-0.256786	10.0735	9.6782	0.00186467	0.035381
ENSMUSG00000037754	Ppp1r16b	protein phosphatase 1%2C regulatory (inhibitor) subunit 16B [Source:MGI Symbol%3BAcc:MGI:2151841]	chr2	1.45742	5.42629	9.66358	0.00187957	0.0356201
ENSMUSG00000025085	Ablim1	actin-binding LIM protein 1 [Source:MGI Symbol%3BAcc:MGI:1194500]	chr19	1.00883	6.02344	9.66025	0.00188297	0.0356412
ENSMUSG00000003206	Ebi3	Epstein-Barr virus induced gene 3 [Source:MGI Symbol%3BAcc:MGI:1354171]	chr17	0.809403	6.79873	9.64317	0.00190057	0.0359305
ENSMUSG00000004626	Stxbp2	syntaxin binding protein 2 [Source:MGI Symbol%3BAcc:MGI:107370]	chr8	-0.459879	7.35701	9.63288	0.00191125	0.0360885
ENSMUSG00000049871	Nlrc3	NLR family%2C CARD domain containing 3 [Source:MGI Symbol%3BAcc:MGI:2444070]	chr16	1.15978	5.72781	9.62405	0.00192046	0.0362183
ENSMUSG00000079560	Hoxa3	homeobox A3 [Source:MGI Symbol%3BAcc:MGI:96175]	chr6	1.25083	5.55424	9.62163	0.00192299	0.0362221
ENSMUSG00000082110	Gm11196	predicted gene 11196 [Source:MGI Symbol%3BAcc:MGI:3649463]	chr11	1.01674	5.34851	9.61152	0.00193361	0.0363574
ENSMUSG00000020238	Ncln	nicalin [Source:MGI Symbol%3BAcc:MGI:1926081]	chr10	-0.531876	6.82685	9.61034	0.00193485	0.0363574
ENSMUSG00000043998	Mgat2	mannoside acetylglucosaminyltransferase 2 [Source:MGI Symbol%3BAcc:MGI:2384966]	chr12	-0.493916	7.1623	9.59933	0.00194648	0.0365318
ENSMUSG00000055943	Emc7	ER membrane protein complex subunit 7 [Source:MGI Symbol%3BAcc:MGI:1920274]	chr2	-0.486669	6.80465	9.59547	0.00195058	0.0365645
ENSMUSG00000033792	Atp7a	ATPase%2C Cu++ transporting%2C alpha polypeptide [Source:MGI Symbol%3BAcc:MGI:99400]	chrX	1.11498	5.75123	9.59288	0.00195333	0.036572
ENSMUSG00000020978	Klhdc2	kelch domain containing 2 [Source:MGI Symbol%3BAcc:MGI:1916804]	chr12	-0.546178	6.92988	9.57468	0.00197279	0.0368874
ENSMUSG00000020484	Xbp1	X-box binding protein 1 [Source:MGI Symbol%3BAcc:MGI:98970]	chr11	-0.643809	6.82261	9.5727	0.00197493	0.0368874
ENSMUSG00000001029	Icam2	intercellular adhesion molecule 2 [Source:MGI Symbol%3BAcc:MGI:96394]	chr11	-0.662203	6.56422	9.55767	0.00199115	0.0371459
ENSMUSG00000020455	Trim11	tripartite motif-containing 11 [Source:MGI Symbol%3BAcc:MGI:2137355]	chr11	-0.838233	5.99564	9.54683	0.00200295	0.0373211
ENSMUSG00000028300	3110043O21Rik	RIKEN cDNA 3110043O21 gene [Source:MGI Symbol%3BAcc:MGI:1920455]	chr4	1.29787	5.49279	9.54198	0.00200825	0.0373751
ENSMUSG00000040950	Mgl2	macrophage galactose N-acetyl-galactosamine specific lectin 2 [Source:MGI Symbol%3BAcc:MGI:2385729]	chr11	-1.64112	5.58168	9.53265	0.00201849	0.0375206
ENSMUSG00000032462	Pik3cb	phosphatidylinositol 3-kinase%2C catalytic%2C beta polypeptide [Source:MGI Symbol%3BAcc:MGI:1922019]	chr9	-0.836143	6.11937	9.52869	0.00202284	0.0375206
ENSMUSG00000032187	Smarca4	SWI/SNF related%2C matrix associated%2C actin dependent regulator of chromatin%2C subfamily a%2C member 4 [Source:MGI Symbol%3BAcc:MGI:88192]	chr9	0.292847	8.41875	9.52827	0.00202331	0.0375206
ENSMUSG00000027508	Pag1	phosphoprotein associated with glycosphingolipid microdomains 1 [Source:MGI Symbol%3BAcc:MGI:2443160]	chr3	0.811851	6.35236	9.52176	0.0020305	0.037609
ENSMUSG00000026278	Bok	BCL2-related ovarian killer [Source:MGI Symbol%3BAcc:MGI:1858494]	chr1	1.31779	5.45333	9.51415	0.00203894	0.0377158
ENSMUSG00000027750	Postn	periostin%2C osteoblast specific factor [Source:MGI Symbol%3BAcc:MGI:1926321]	chr3	1.59627	5.4215	9.51218	0.00204112	0.0377158
ENSMUSG00000031232	Magt1	magnesium transporter 1 [Source:MGI Symbol%3BAcc:MGI:1914325]	chrX	-0.397596	7.5477	9.50751	0.00204633	0.0377672
ENSMUSG00000031295	Phka2	phosphorylase kinase alpha 2 [Source:MGI Symbol%3BAcc:MGI:97577]	chrX	-0.645573	6.47098	9.50163	0.0020529	0.0378435
ENSMUSG00000054619	Mettl7a1	methyltransferase like 7A1 [Source:MGI Symbol%3BAcc:MGI:1916523]	chr15	-0.875328	6.05672	9.4938	0.00206167	0.0379601
ENSMUSG00000028961	Pgd	phosphogluconate dehydrogenase [Source:MGI Symbol%3BAcc:MGI:97553]	chr4	-0.463668	7.5057	9.48991	0.00206605	0.0379764
ENSMUSG00000103851	Gm37606	predicted gene%2C 37606 [Source:MGI Symbol%3BAcc:MGI:5610834]	chr16	1.47729	5.49859	9.48868	0.00206744	0.0379764
ENSMUSG00000026187	Xrcc5	X-ray repair complementing defective repair in Chinese hamster cells 5 [Source:MGI Symbol%3BAcc:MGI:104517]	chr1	0.826271	6.24534	9.46875	0.00209002	0.0383457
ENSMUSG00000082177	Gm16005	predicted gene 16005 [Source:MGI Symbol%3BAcc:MGI:3801854]	chr17	-0.848779	5.35	9.46303	0.00209654	0.0384201
ENSMUSG00000042046	Dstyk	dual serine/threonine and tyrosine protein kinase [Source:MGI Symbol%3BAcc:MGI:1925064]	chr1	-0.997833	5.85201	9.44575	0.00211639	0.038688
ENSMUSG00000034765	Dusp5	dual specificity phosphatase 5 [Source:MGI Symbol%3BAcc:MGI:2685183]	chr19	1.20172	5.67415	9.44556	0.00211661	0.038688
ENSMUSG00000036578	Fxyd7	FXYD domain-containing ion transport regulator 7 [Source:MGI Symbol%3BAcc:MGI:1889006]	chr7	0.890952	5.35596	9.44381	0.00211863	0.038688
ENSMUSG00000039765	Cc2d2a	coiled-coil and C2 domain containing 2A [Source:MGI Symbol%3BAcc:MGI:1924487]	chr5	-1.2757	5.51149	9.43661	0.00212696	0.0387945
ENSMUSG00000041995	Zbed3	zinc finger%2C BED type containing 3 [Source:MGI Symbol%3BAcc:MGI:1919364]	chr13	0.861604	5.99618	9.42918	0.00213559	0.0389063
ENSMUSG00000064289	Tank	TRAF family member-associated Nf-kappa B activator [Source:MGI Symbol%3BAcc:MGI:107676]	chr2	-0.621483	6.40896	9.41729	0.00214949	0.0390879
ENSMUSG00000041439	Mfsd6	major facilitator superfamily domain containing 6 [Source:MGI Symbol%3BAcc:MGI:1922925]	chr1	1.04289	5.7625	9.41635	0.00215059	0.0390879
ENSMUSG00000031751	Amfr	autocrine motility factor receptor [Source:MGI Symbol%3BAcc:MGI:1345634]	chr8	-0.497446	6.86118	9.41032	0.00215767	0.0391535
ENSMUSG00000094724	Rnaset2b	ribonuclease T2B [Source:MGI Symbol%3BAcc:MGI:3702087]	chr17	-0.504424	6.6292	9.40899	0.00215924	0.0391535
ENSMUSG00000021895	Arhgef3	Rho guanine nucleotide exchange factor (GEF) 3 [Source:MGI Symbol%3BAcc:MGI:1918954]	chr14	1.09303	5.84759	9.40021	0.00216961	0.0392957
ENSMUSG00000032540	Abhd5	abhydrolase domain containing 5 [Source:MGI Symbol%3BAcc:MGI:1914719]	chr9	-0.962123	5.78181	9.3958	0.00217483	0.0393292
ENSMUSG00000066152	Slc31a2	solute carrier family 31%2C member 2 [Source:MGI Symbol%3BAcc:MGI:1333844]	chr4	-1.21579	5.5501	9.39438	0.00217652	0.0393292
ENSMUSG00000035048	Anapc13	anaphase promoting complex subunit 13 [Source:MGI Symbol%3BAcc:MGI:1916260]	chr9	-0.49377	6.85976	9.38946	0.00218236	0.0393889
ENSMUSG00000028907	Utp11	UTP11 small subunit processome component [Source:MGI Symbol%3BAcc:MGI:1914455]	chr4	-0.438213	7.34989	9.38729	0.00218495	0.03939
ENSMUSG00000047735	Samd9l	sterile alpha motif domain containing 9-like [Source:MGI Symbol%3BAcc:MGI:1343184]	chr6	1.18108	5.8987	9.38086	0.00219262	0.0394825
ENSMUSG00000022901	Cd86	CD86 antigen [Source:MGI Symbol%3BAcc:MGI:101773]	chr16	1.58998	5.42856	9.36616	0.00221029	0.0397544
ENSMUSG00000030036	Mogs	mannosyl-oligosaccharide glucosidase [Source:MGI Symbol%3BAcc:MGI:1929872]	chr6	-0.477933	7.2826	9.34555	0.00223528	0.0401575
ENSMUSG00000035960	Apex1	apurinic/apyrimidinic endonuclease 1 [Source:MGI Symbol%3BAcc:MGI:88042]	chr14	0.330042	8.04126	9.33242	0.00225135	0.0403994
ENSMUSG00000004451	Ralb	v-ral simian leukemia viral oncogene B [Source:MGI Symbol%3BAcc:MGI:1927244]	chr1	-0.879758	5.87998	9.31785	0.00226932	0.0406475
ENSMUSG00000026604	Ptpn14	protein tyrosine phosphatase%2C non-receptor type 14 [Source:MGI Symbol%3BAcc:MGI:102467]	chr1	-1.34952	5.67125	9.31698	0.0022704	0.0406475
ENSMUSG00000029093	Sorcs2	sortilin-related VPS10 domain containing receptor 2 [Source:MGI Symbol%3BAcc:MGI:1932289]	chr5	1.35023	5.40113	9.29743	0.00229476	0.0410363
ENSMUSG00000042462	Dctpp1	dCTP pyrophosphatase 1 [Source:MGI Symbol%3BAcc:MGI:1913672]	chr7	0.364176	7.61941	9.28912	0.00230519	0.0411754
ENSMUSG00000022617	Chkb	choline kinase beta [Source:MGI Symbol%3BAcc:MGI:1328313]	chr15	-0.851873	6.0401	9.27991	0.0023168	0.0412918
ENSMUSG00000040462	Os9	amplified in osteosarcoma [Source:MGI Symbol%3BAcc:MGI:1924301]	chr10	-0.490315	6.9449	9.27974	0.00231702	0.0412918
ENSMUSG00000032514	Ttc21a	tetratricopeptide repeat domain 21A [Source:MGI Symbol%3BAcc:MGI:1921302]	chr9	-1.21567	5.35824	9.27742	0.00231996	0.0412969
ENSMUSG00000050188	Lsm10	U7 snRNP-specific Sm-like protein LSM10 [Source:MGI Symbol%3BAcc:MGI:2151045]	chr4	-0.708922	6.10961	9.26225	0.00233925	0.0415927
ENSMUSG00000105637	Gm42480	predicted gene 42480 [Source:MGI Symbol%3BAcc:MGI:5662617]	chr5	1.01038	5.37204	9.25509	0.00234841	0.0416963
ENSMUSG00000055435	Maf	avian musculoaponeurotic fibrosarcoma oncogene homolog [Source:MGI Symbol%3BAcc:MGI:96909]	chr8	1.49464	5.45821	9.25351	0.00235045	0.0416963
ENSMUSG00000025366	Esyt1	extended synaptotagmin-like protein 1 [Source:MGI Symbol%3BAcc:MGI:1344426]	chr10	-0.553833	6.94941	9.2458	0.00236036	0.0417501
ENSMUSG00000048200	Cracr2b	calcium release activated channel regulator 2B [Source:MGI Symbol%3BAcc:MGI:2446129]	chr7	-1.26008	5.41226	9.24547	0.00236079	0.0417501
ENSMUSG00000026458	Ppfia4	protein tyrosine phosphatase%2C receptor type%2C f polypeptide (PTPRF)%2C interacting protein (liprin)%2C alpha 4 [Source:MGI Symbol%3BAcc:MGI:1915757]	chr1	1.3044	5.44427	9.24489	0.00236154	0.0417501
ENSMUSG00000032481	Smarcc1	SWI/SNF related%2C matrix associated%2C actin dependent regulator of chromatin%2C subfamily c%2C member 1 [Source:MGI Symbol%3BAcc:MGI:1203524]	chr9	0.274129	8.5111	9.24226	0.00236493	0.0417626
ENSMUSG00000052572	Dlg2_2	discs%2C large homolog 2 (Drosophila) [Source:MGI Symbol%3BAcc:MGI:1344351]	chr7	0.96181	5.37782	9.22723	0.00238442	0.0420589
ENSMUSG00000026526	Fh1	fumarate hydratase 1 [Source:MGI Symbol%3BAcc:MGI:95530]	chr1	0.386349	7.57668	9.21636	0.00239862	0.0422614
ENSMUSG00000037759	Ptger2	prostaglandin E receptor 2 (subtype EP2) [Source:MGI Symbol%3BAcc:MGI:97794]	chr14	1.27269	5.49573	9.20039	0.00241964	0.0425835
ENSMUSG00000028931	Kcnab2	potassium voltage-gated channel%2C shaker-related subfamily%2C beta member 2 [Source:MGI Symbol%3BAcc:MGI:109239]	chr4	-0.538303	6.87901	9.17079	0.00245908	0.0432287
ENSMUSG00000031938	4931406C07Rik	RIKEN cDNA 4931406C07 gene [Source:MGI Symbol%3BAcc:MGI:1918234]	chr9	0.818548	6.34786	9.16125	0.00247193	0.0433725
ENSMUSG00000032554	Trf	transferrin [Source:MGI Symbol%3BAcc:MGI:98821]	chr9	-0.806063	5.8136	9.1589	0.00247511	0.0433725
ENSMUSG00000037349	Nudt22	nudix (nucleoside diphosphate linked moiety X)-type motif 22 [Source:MGI Symbol%3BAcc:MGI:1915573]	chr19	-1.19812	5.48899	9.15851	0.00247564	0.0433725
ENSMUSG00000032125	Robo4	roundabout guidance receptor 4 [Source:MGI Symbol%3BAcc:MGI:1921394]	chr9	1.26855	5.64809	9.15181	0.00248472	0.0434825
ENSMUSG00000045414	1190002N15Rik	RIKEN cDNA 1190002N15 gene [Source:MGI Symbol%3BAcc:MGI:1916111]	chr9	0.773323	6.2345	9.14458	0.00249456	0.0436057
ENSMUSG00000030798	Cd37	CD37 antigen [Source:MGI Symbol%3BAcc:MGI:88330]	chr7	0.443103	7.42004	9.136	0.00250629	0.0437615
ENSMUSG00000033623	Pcgf3	polycomb group ring finger 3 [Source:MGI Symbol%3BAcc:MGI:1916837]	chr5	0.611456	6.49636	9.11872	0.00253007	0.0441271
ENSMUSG00000041633	Kctd12b	potassium channel tetramerisation domain containing 12b [Source:MGI Symbol%3BAcc:MGI:2444667]	chrX	1.36402	5.44362	9.09515	0.00256289	0.0446494
ENSMUSG00000032086	Bace1	beta-site APP cleaving enzyme 1 [Source:MGI Symbol%3BAcc:MGI:1346542]	chr9	-1.10658	5.84897	9.06682	0.00260289	0.0452955
ENSMUSG00000001700	Gramd3	GRAM domain containing 3 [Source:MGI Symbol%3BAcc:MGI:1914815]	chr18	-1.33712	5.47554	9.06001	0.00261261	0.0454138
ENSMUSG00000044221	Grsf1	G-rich RNA sequence binding factor 1 [Source:MGI Symbol%3BAcc:MGI:106479]	chr5	-0.439988	6.98165	9.05505	0.0026197	0.0454862
ENSMUSG00000032867	Fbxw8	F-box and WD-40 domain protein 8 [Source:MGI Symbol%3BAcc:MGI:1923041]	chr5	-0.675279	6.34786	9.04459	0.00263474	0.0456513
ENSMUSG00000027708	Dcun1d1	DCN1%2C defective in cullin neddylation 1%2C domain containing 1 (S. cerevisiae) [Source:MGI Symbol%3BAcc:MGI:2150386]	chr3	0.438673	7.51225	9.04435	0.00263508	0.0456513
ENSMUSG00000020794	Ube2g1	ubiquitin-conjugating enzyme E2G 1 [Source:MGI Symbol%3BAcc:MGI:1914378]	chr11	0.491393	7.18359	9.02963	0.00265638	0.0458938
ENSMUSG00000082328	Gm13921	predicted gene 13921 [Source:MGI Symbol%3BAcc:MGI:3651614]	chr2	0.97763	5.55609	9.02878	0.00265762	0.0458938
ENSMUSG00000070315	4930581F22Rik	RIKEN cDNA 4930581F22 gene [Source:MGI Symbol%3BAcc:MGI:1926184]	chr9	-1.16052	5.72801	9.02662	0.00266076	0.0458938
ENSMUSG00000087648	E130018N17Rik	RIKEN cDNA E130018N17 gene [Source:MGI Symbol%3BAcc:MGI:1924267]	chr2	0.822275	5.32884	9.02653	0.0026609	0.0458938
ENSMUSG00000041598	Cdc42ep4	CDC42 effector protein (Rho GTPase binding) 4 [Source:MGI Symbol%3BAcc:MGI:1929760]	chr11	-0.810921	5.91879	9.01608	0.00267615	0.0461058
ENSMUSG00000022747	St3gal6	ST3 beta-galactoside alpha-2%2C3-sialyltransferase 6 [Source:MGI Symbol%3BAcc:MGI:1888707]	chr16	1.10709	5.83907	9.00849	0.00268728	0.0462123
ENSMUSG00000026249	Serpine2	serine (or cysteine) peptidase inhibitor%2C clade E%2C member 2 [Source:MGI Symbol%3BAcc:MGI:101780]	chr1	-1.34011	5.43804	9.00647	0.00269026	0.0462123
ENSMUSG00000053063	Clec12a	C-type lectin domain family 12%2C member a [Source:MGI Symbol%3BAcc:MGI:3040968]	chr6	-1.35526	6.29343	9.00539	0.00269185	0.0462123
ENSMUSG00000102973	E430014B02Rik	RIKEN cDNA E430014B02 gene [Source:MGI Symbol%3BAcc:MGI:2445017]	chr17	1.18276	5.39399	9.00301	0.00269536	0.0462123
ENSMUSG00000031337	Mtm1	X-linked myotubular myopathy gene 1 [Source:MGI Symbol%3BAcc:MGI:1099452]	chrX	-1.05697	5.70662	9.00176	0.0026972	0.0462123
ENSMUSG00000000127	Fer	fer (fms/fps related) protein kinase [Source:MGI Symbol%3BAcc:MGI:105917]	chr17	-1.15626	5.61996	8.99487	0.00270739	0.0463357
ENSMUSG00000038718	Pbx3	pre B cell leukemia homeobox 3 [Source:MGI Symbol%3BAcc:MGI:97496]	chr2	-0.926147	5.90182	8.9881	0.00271743	0.0464564
ENSMUSG00000036256	Igfbp7	insulin-like growth factor binding protein 7 [Source:MGI Symbol%3BAcc:MGI:1352480]	chr5	-0.959612	5.35203	8.97281	0.00274027	0.0467954
ENSMUSG00000006519	Cyba	cytochrome b-245%2C alpha polypeptide [Source:MGI Symbol%3BAcc:MGI:1316658]	chr8	-0.484998	7.47656	8.96763	0.00274804	0.0468766
ENSMUSG00000105388	Rpl36a-ps2	ribosomal protein L36A%2C pseudogene 2 [Source:MGI Symbol%3BAcc:MGI:3780887]	chr3	0.178703	9.77398	8.96149	0.0027573	0.0469829
ENSMUSG00000040183	Ankrd6	ankyrin repeat domain 6 [Source:MGI Symbol%3BAcc:MGI:2154278]	chr4	1.42249	5.52997	8.94389	0.00278399	0.0473511
ENSMUSG00000049076	Acap2	ArfGAP with coiled-coil%2C ankyrin repeat and PH domains 2 [Source:MGI Symbol%3BAcc:MGI:1925868]	chr16	0.604749	6.56623	8.94323	0.002785	0.0473511
ENSMUSG00000106943	Dancr	differentiation antagonizing non-protein coding RNA [Source:MGI Symbol%3BAcc:MGI:1917286]	chr5	0.91768	5.33163	8.92658	0.0028105	0.0477324
ENSMUSG00000024900	Cpt1a	carnitine palmitoyltransferase 1a%2C liver [Source:MGI Symbol%3BAcc:MGI:1098296]	chr19	-0.92884	6.04302	8.92442	0.00281383	0.0477368
ENSMUSG00000082289	Gm15596	predicted gene 15596 [Source:MGI Symbol%3BAcc:MGI:3783043]	chr6	0.407767	7.02241	8.92057	0.00281976	0.0477853
ENSMUSG00000040747	Cd53	CD53 antigen [Source:MGI Symbol%3BAcc:MGI:88341]	chr3	-0.488662	7.40121	8.90646	0.00284163	0.0481034
ENSMUSG00000022706	Mrpl40	mitochondrial ribosomal protein L40 [Source:MGI Symbol%3BAcc:MGI:1332635]	chr16	0.495311	7.07313	8.89665	0.00285694	0.0483099
ENSMUSG00000037503	Fam168b	family with sequence similarity 168%2C member B [Source:MGI Symbol%3BAcc:MGI:2448487]	chr1	0.432012	7.18531	8.8818	0.00288028	0.0486293
ENSMUSG00000032329	Hmg20a	high mobility group 20A [Source:MGI Symbol%3BAcc:MGI:1914117]	chr9	0.581132	6.70301	8.88065	0.00288208	0.0486293
ENSMUSG00000000901	Mmp11	matrix metallopeptidase 11 [Source:MGI Symbol%3BAcc:MGI:97008]	chr10	1.06939	5.35804	8.87644	0.00288874	0.0486534
ENSMUSG00000025823	Pdia4	protein disulfide isomerase associated 4 [Source:MGI Symbol%3BAcc:MGI:104864]	chr6	-0.600778	6.49859	8.87578	0.00288978	0.0486534
ENSMUSG00000029735	Tpk1	thiamine pyrophosphokinase [Source:MGI Symbol%3BAcc:MGI:1352500]	chr6	0.970176	5.70661	8.87381	0.00289291	0.0486534
ENSMUSG00000038712	Fam63a	family with sequence similarity 63%2C member A [Source:MGI Symbol%3BAcc:MGI:1922257]	chr3	-0.782893	6.136	8.87137	0.00289678	0.0486659
ENSMUSG00000042106	Fam212a	family with sequence similarity 212%2C member A [Source:MGI Symbol%3BAcc:MGI:1915426]	chr9	0.767674	6.42992	8.86669	0.00290421	0.0487381
ENSMUSG00000038256	Bcl9	B cell CLL/lymphoma 9 [Source:MGI Symbol%3BAcc:MGI:1924828]	chr3	0.587509	6.35666	8.8609	0.00291343	0.0488401
ENSMUSG00000030942	Thumpd1	THUMP domain containing 1 [Source:MGI Symbol%3BAcc:MGI:2444479]	chr7	0.461563	6.86955	8.84833	0.00293358	0.0491247
ENSMUSG00000105742	Gm42748	predicted gene 42748 [Source:MGI Symbol%3BAcc:MGI:5662885]	chr5	-1.34508	5.43615	8.84212	0.00294357	0.0492076
ENSMUSG00000049321	Zfp2	zinc finger protein 2 [Source:MGI Symbol%3BAcc:MGI:99167]	chr11	1.29369	5.53895	8.84132	0.00294486	0.0492076
ENSMUSG00000014786	Slc9a5	solute carrier family 9 (sodium/hydrogen exchanger)%2C member 5 [Source:MGI Symbol%3BAcc:MGI:2685542]	chr8	-1.20143	5.36503	8.82507	0.0029712	0.0495944
ENSMUSG00000105726	Gm42443	predicted gene 42443 [Source:MGI Symbol%3BAcc:MGI:5662580]	chr5	-1.59763	5.39694	8.81419	0.00298896	0.0498374
ENSMUSG00000037876	Jmjd1c	jumonji domain containing 1C [Source:MGI Symbol%3BAcc:MGI:1918614]	chr10	0.446002	7.61336	8.80616	0.00300216	0.0499595
ENSMUSG00000030126	Tmcc1	transmembrane and coiled coil domains 1 [Source:MGI Symbol%3BAcc:MGI:2442368]	chr6	0.983772	5.91005	8.80555	0.00300315	0.0499595
ENSMUSG00000032740	Ccdc88a	coiled coil domain containing 88A [Source:MGI Symbol%3BAcc:MGI:1925177]	chr11	-0.549657	6.90799	8.80387	0.00300593	0.0499595
ENSMUSG00000015083	C8g	complement component 8%2C gamma polypeptide [Source:MGI Symbol%3BAcc:MGI:88237]	chr2	1.37651	5.36682	8.79631	0.0030184	0.0500692
ENSMUSG00000019832	Rab32	RAB32%2C member RAS oncogene family [Source:MGI Symbol%3BAcc:MGI:1915094]	chr10	-0.794404	6.24208	8.79597	0.00301897	0.0500692
ENSMUSG00000085037	4933421O10Rik	RIKEN cDNA 4933421O10 gene [Source:MGI Symbol%3BAcc:MGI:1918323]	chr4	-0.868491	5.34312	8.78917	0.00303024	0.0501591
ENSMUSG00000086583	Gm15500	predicted pseudogene 15500 [Source:MGI Symbol%3BAcc:MGI:3782947]	chr7	0.145161	11.0149	8.78881	0.00303085	0.0501591
ENSMUSG00000028459	Cd72	CD72 antigen [Source:MGI Symbol%3BAcc:MGI:88345]	chr4	1.16367	5.3368	8.78389	0.00303903	0.050241
ENSMUSG00000019979	Apaf1	apoptotic peptidase activating factor 1 [Source:MGI Symbol%3BAcc:MGI:1306796]	chr10	-0.667131	6.4706	8.78084	0.00304412	0.0502716
ENSMUSG00000026833	Olfm1	olfactomedin 1 [Source:MGI Symbol%3BAcc:MGI:1860437]	chr2	1.36714	5.45869	8.7334	0.00312433	0.0515084
ENSMUSG00000027286	Lrrc57	leucine rich repeat containing 57 [Source:MGI Symbol%3BAcc:MGI:1913856]	chr2	-0.962087	5.77626	8.73264	0.00312564	0.0515084
ENSMUSG00000027439	Gzf1	GDNF-inducible zinc finger protein 1 [Source:MGI Symbol%3BAcc:MGI:1921783]	chr2	-0.914357	5.94012	8.72716	0.00313505	0.0516087
ENSMUSG00000106874	Gm20186	predicted gene%2C 20186 [Source:MGI Symbol%3BAcc:MGI:5012371]	chr6	0.763946	5.34321	8.72133	0.00314509	0.0516833
ENSMUSG00000104682	Gm42636	predicted gene 42636 [Source:MGI Symbol%3BAcc:MGI:5662773]	chr5	1.2015	5.40873	8.72067	0.00314623	0.0516833
ENSMUSG00000043088	Il17re	interleukin 17 receptor E [Source:MGI Symbol%3BAcc:MGI:1889371]	chr6	1.40834	5.39683	8.71167	0.0031618	0.0518842
ENSMUSG00000109933	Gm7600	predicted gene 7600 [Source:MGI Symbol%3BAcc:MGI:3647502]	chr8	0.227423	8.36026	8.70814	0.00316791	0.0519297
ENSMUSG00000039985	Fam60a	family with sequence similarity 60%2C member A [Source:MGI Symbol%3BAcc:MGI:1929091]	chr6	0.574415	6.34561	8.70561	0.00317233	0.051938
ENSMUSG00000015314	Slamf6	SLAM family member 6 [Source:MGI Symbol%3BAcc:MGI:1353620]	chr1	1.50184	5.34974	8.70401	0.0031751	0.051938
ENSMUSG00000029552	Tes	testis derived transcript [Source:MGI Symbol%3BAcc:MGI:105081]	chr6	0.544905	7.21496	8.67619	0.00322395	0.0526816
ENSMUSG00000026341	Actr3	ARP3 actin-related protein 3 [Source:MGI Symbol%3BAcc:MGI:1921367]	chr1	-0.298092	8.10392	8.67135	0.00323252	0.0527661
ENSMUSG00000032680	6820408C15Rik	RIKEN cDNA 6820408C15 gene [Source:MGI Symbol%3BAcc:MGI:3045333]	chr2	-0.825606	5.34312	8.66552	0.00324287	0.0528581
ENSMUSG00000001642	Akr1b3	aldo-keto reductase family 1%2C member B3 (aldose reductase) [Source:MGI Symbol%3BAcc:MGI:1353494]	chr6	0.44787	6.78411	8.66435	0.00324496	0.0528581
ENSMUSG00000048644	Ctxn1	cortexin 1 [Source:MGI Symbol%3BAcc:MGI:88566]	chr8	0.79529	5.93832	8.65837	0.00325562	0.0529763
ENSMUSG00000003429	Rps11	ribosomal protein S11 [Source:MGI Symbol%3BAcc:MGI:1351329]	chr7	0.1658	9.97072	8.65373	0.00326392	0.0530558
ENSMUSG00000047446	Arl4a	ADP-ribosylation factor-like 4A [Source:MGI Symbol%3BAcc:MGI:99437]	chr12	-0.861261	6.00419	8.64475	0.00328005	0.0532622
ENSMUSG00000041417	Pik3r1	phosphatidylinositol 3-kinase%2C regulatory subunit%2C polypeptide 1 (p85 alpha) [Source:MGI Symbol%3BAcc:MGI:97583]	chr13	0.417898	7.66288	8.64188	0.00328523	0.0532906
ENSMUSG00000001270	Ckb	creatine kinase%2C brain [Source:MGI Symbol%3BAcc:MGI:88407]	chr12	1.30946	5.51526	8.63716	0.00329375	0.0533732
ENSMUSG00000024664	Fads3	fatty acid desaturase 3 [Source:MGI Symbol%3BAcc:MGI:1928740]	chr19	1.30632	5.48253	8.62896	0.0033086	0.0535579
ENSMUSG00000103367	Gm38158	predicted gene%2C 38158 [Source:MGI Symbol%3BAcc:MGI:5611386]	chr1	0.996951	5.43295	8.62367	0.00331824	0.053658
ENSMUSG00000037235	Mxd4	Max dimerization protein 4 [Source:MGI Symbol%3BAcc:MGI:104991]	chr5	-0.69584	6.53527	8.61725	0.00332995	0.0537476
ENSMUSG00000026158	Ogfrl1	opioid growth factor receptor-like 1 [Source:MGI Symbol%3BAcc:MGI:1917405]	chr1	-0.418183	7.62171	8.61684	0.00333069	0.0537476
ENSMUSG00000041040	Fam117b	family with sequence similarity 117%2C member B [Source:MGI Symbol%3BAcc:MGI:1920000]	chr1	-0.567585	6.48504	8.61466	0.00333468	0.0537561
ENSMUSG00000050232	Cxcr3	chemokine (C-X-C motif) receptor 3 [Source:MGI Symbol%3BAcc:MGI:1277207]	chrX	1.15116	5.37125	8.61155	0.00334037	0.0537921
ENSMUSG00000028737	Aldh4a1	aldehyde dehydrogenase 4 family%2C member A1 [Source:MGI Symbol%3BAcc:MGI:2443883]	chr4	-0.937829	5.83867	8.60832	0.00334631	0.0538033
ENSMUSG00000031434	Morc4	microrchidia 4 [Source:MGI Symbol%3BAcc:MGI:1922996]	chrX	-1.13078	5.63439	8.6074	0.00334799	0.0538033
ENSMUSG00000026814	Eng	endoglin [Source:MGI Symbol%3BAcc:MGI:95392]	chr2	0.659857	6.72645	8.59758	0.00336609	0.0540383
ENSMUSG00000081281	Gm6274	predicted gene 6274 [Source:MGI Symbol%3BAcc:MGI:3645367]	chrX	0.197774	9.13557	8.59128	0.00337777	0.0540991
ENSMUSG00000022528	Hes1	hairy and enhancer of split 1 (Drosophila) [Source:MGI Symbol%3BAcc:MGI:104853]	chr16	1.87087	5.4773	8.58993	0.00338027	0.0540991
ENSMUSG00000081895	Rpl17-ps10	ribosomal protein L17%2C pseudogene 10 [Source:MGI Symbol%3BAcc:MGI:3642871]	chr7	0.20436	8.63072	8.58976	0.00338058	0.0540991
ENSMUSG00000036850	Mrpl41	mitochondrial ribosomal protein L41 [Source:MGI Symbol%3BAcc:MGI:1333816]	chr2	-0.528382	6.68832	8.58803	0.0033838	0.0540991
ENSMUSG00000027163	Commd9	COMM domain containing 9 [Source:MGI Symbol%3BAcc:MGI:1923751]	chr2	0.833476	5.98717	8.58353	0.00339218	0.0541772
ENSMUSG00000073176	Zfp449	zinc finger protein 449 [Source:MGI Symbol%3BAcc:MGI:1925869]	chrX	1.33531	5.41667	8.57217	0.0034134	0.0544603
ENSMUSG00000059923	Grb2	growth factor receptor bound protein 2 [Source:MGI Symbol%3BAcc:MGI:95805]	chr11	-0.325141	7.82845	8.56593	0.00342513	0.0545911
ENSMUSG00000030733	Sh2b1	SH2B adaptor protein 1 [Source:MGI Symbol%3BAcc:MGI:1201407]	chr7	-0.538105	6.56234	8.56255	0.00343148	0.0545911
ENSMUSG00000041057	Wdr43	WD repeat domain 43 [Source:MGI Symbol%3BAcc:MGI:1919765]	chr17	0.328687	8.19248	8.56035	0.00343563	0.0545911
ENSMUSG00000063802	Hspbp1	HSPA (heat shock 70kDa) binding protein%2C cytoplasmic cochaperone 1 [Source:MGI Symbol%3BAcc:MGI:1913495]	chr7	0.393304	7.33923	8.56034	0.00343566	0.0545911
ENSMUSG00000040430	Pitpnc1	phosphatidylinositol transfer protein%2C cytoplasmic 1 [Source:MGI Symbol%3BAcc:MGI:1919045]	chr11	-0.525873	7.30911	8.55541	0.00344497	0.0546833
ENSMUSG00000028973	Abcb8	ATP-binding cassette%2C sub-family B (MDR/TAP)%2C member 8 [Source:MGI Symbol%3BAcc:MGI:1351667]	chr5	-0.572491	6.41859	8.54578	0.00346324	0.0548964
ENSMUSG00000034349	Smc4	structural maintenance of chromosomes 4 [Source:MGI Symbol%3BAcc:MGI:1917349]	chr3	-0.268569	9.13213	8.54461	0.00346547	0.0548964
ENSMUSG00000028034	Fubp1	far upstream element (FUSE) binding protein 1 [Source:MGI Symbol%3BAcc:MGI:1196294]	chr3	0.299543	8.58984	8.53539	0.00348307	0.055119
ENSMUSG00000001741	Il16	interleukin 16 [Source:MGI Symbol%3BAcc:MGI:1270855]	chr7	0.618341	6.54092	8.52652	0.00350008	0.0553319
ENSMUSG00000072949	Acot1	acyl-CoA thioesterase 1 [Source:MGI Symbol%3BAcc:MGI:1349396]	chr12	1.13131	5.76609	8.51932	0.00351396	0.0554409
ENSMUSG00000106847	Peg13	paternally expressed 13 [Source:MGI Symbol%3BAcc:MGI:2663476]	chr15	0.811816	6.05431	8.51772	0.00351705	0.0554409
ENSMUSG00000110887	RP23-350M23.5		chr9	0.731743	5.34331	8.51739	0.00351768	0.0554409
ENSMUSG00000015966	Il17rb	interleukin 17 receptor B [Source:MGI Symbol%3BAcc:MGI:1355292]	chr14	-1.405	5.34754	8.51079	0.00353046	0.0555699
ENSMUSG00000087107	AI662270	expressed sequence AI662270 [Source:MGI Symbol%3BAcc:MGI:2144254]	chr11	-0.339217	8.18956	8.50948	0.00353302	0.0555699
ENSMUSG00000032300	1700017B05Rik	RIKEN cDNA 1700017B05 gene [Source:MGI Symbol%3BAcc:MGI:1921461]	chr9	0.623279	6.24896	8.47331	0.00360395	0.0566157
ENSMUSG00000037211	Spry1	sprouty homolog 1 (Drosophila) [Source:MGI Symbol%3BAcc:MGI:1345139]	chr3	1.16736	5.52341	8.47011	0.0036103	0.0566157
ENSMUSG00000020570	Sypl	synaptophysin-like protein [Source:MGI Symbol%3BAcc:MGI:108081]	chr12	-0.395689	7.5305	8.46981	0.00361089	0.0566157
ENSMUSG00000038371	Sbf2	SET binding factor 2 [Source:MGI Symbol%3BAcc:MGI:1921831]	chr7	1.33423	5.58744	8.46821	0.00361408	0.0566157
ENSMUSG00000038213	Tapbpl	TAP binding protein-like [Source:MGI Symbol%3BAcc:MGI:2384853]	chr6	1.04005	5.81238	8.45297	0.00364449	0.0569591
ENSMUSG00000028458	Tesk1	testis specific protein kinase 1 [Source:MGI Symbol%3BAcc:MGI:1201675]	chr4	0.894936	5.81659	8.45251	0.00364539	0.0569591
ENSMUSG00000031320	Rps4x	ribosomal protein S4%2C X-linked [Source:MGI Symbol%3BAcc:MGI:98158]	chrX	0.14517	10.9576	8.44836	0.00365372	0.0569591
ENSMUSG00000068290	Ddrgk1	DDRGK domain containing 1 [Source:MGI Symbol%3BAcc:MGI:1924256]	chr2	-0.612425	6.46506	8.44676	0.00365694	0.0569591
ENSMUSG00000028081	Rps3a1	ribosomal protein S3A1 [Source:MGI Symbol%3BAcc:MGI:1202063]	chr3	0.157337	10.6619	8.44635	0.00365777	0.0569591
ENSMUSG00000002997	Prkar2b	protein kinase%2C cAMP dependent regulatory%2C type II beta [Source:MGI Symbol%3BAcc:MGI:97760]	chr12	-0.441923	7.45828	8.44476	0.00366096	0.0569591
ENSMUSG00000029623	Pdap1	PDGFA associated protein 1 [Source:MGI Symbol%3BAcc:MGI:2448536]	chr5	0.338305	7.90576	8.44442	0.00366165	0.0569591
ENSMUSG00000046157	Tmem229b	transmembrane protein 229B [Source:MGI Symbol%3BAcc:MGI:2444389]	chr12	0.705884	6.15408	8.43544	0.00367978	0.0571838
ENSMUSG00000053310	Nrgn	neurogranin [Source:MGI Symbol%3BAcc:MGI:1927184]	chr9	0.503817	7.54452	8.42872	0.00369339	0.057338
ENSMUSG00000033066	Gas7	growth arrest specific 7 [Source:MGI Symbol%3BAcc:MGI:1202388]	chr11	-1.37827	5.58439	8.42672	0.00369747	0.0573439
ENSMUSG00000025066	Sfr1	SWI5 dependent recombination repair 1 [Source:MGI Symbol%3BAcc:MGI:1915038]	chr19	0.294777	7.99209	8.42152	0.00370805	0.0574507
ENSMUSG00000105870	7330423F06Rik	RIKEN cDNA 7330423F06 gene [Source:MGI Symbol%3BAcc:MGI:1925396]	chr5	1.29592	5.41745	8.41885	0.0037135	0.057478
ENSMUSG00000032624	Eml4	echinoderm microtubule associated protein like 4 [Source:MGI Symbol%3BAcc:MGI:1926048]	chr17	0.413337	7.5598	8.41329	0.00372488	0.0575966
ENSMUSG00000032965	Ift57	intraflagellar transport 57 [Source:MGI Symbol%3BAcc:MGI:1921166]	chr16	0.726276	6.37886	8.39195	0.00376887	0.0581666
ENSMUSG00000051510	Mafg	v-maf musculoaponeurotic fibrosarcoma oncogene family%2C protein G (avian) [Source:MGI Symbol%3BAcc:MGI:96911]	chr11	-0.502827	6.84561	8.39177	0.00376923	0.0581666
ENSMUSG00000032116	Stt3a	STT3%2C subunit of the oligosaccharyltransferase complex%2C homolog A (S. cerevisiae) [Source:MGI Symbol%3BAcc:MGI:105124]	chr9	-0.449453	7.06789	8.38649	0.0037802	0.0582438
ENSMUSG00000089764	Gm16580	predicted gene 16580 [Source:MGI Symbol%3BAcc:MGI:4415000]	chr17	-0.160387	10.0242	8.38576	0.00378173	0.0582438
ENSMUSG00000021190	Lgmn	legumain [Source:MGI Symbol%3BAcc:MGI:1330838]	chr12	0.915183	5.35063	8.37317	0.00380801	0.0585906
ENSMUSG00000034168	Irf2bpl	interferon regulatory factor 2 binding protein-like [Source:MGI Symbol%3BAcc:MGI:2442463]	chr12	1.41093	5.47977	8.36537	0.00382438	0.0587843
ENSMUSG00000027009	Itga4	integrin alpha 4 [Source:MGI Symbol%3BAcc:MGI:96603]	chr2	-0.39215	8.86317	8.3461	0.00386516	0.0593524
ENSMUSG00000040725	Hnrnpul1	heterogeneous nuclear ribonucleoprotein U-like 1 [Source:MGI Symbol%3BAcc:MGI:2443517]	chr7	-0.313484	7.97389	8.33336	0.00389235	0.0597109
ENSMUSG00000013539	Tango2	transport and golgi organization 2 [Source:MGI Symbol%3BAcc:MGI:101825]	chr16	-0.780269	6.31141	8.32923	0.00390122	0.0597879
ENSMUSG00000031012	Cask	calcium/calmodulin-dependent serine protein kinase (MAGUK family) [Source:MGI Symbol%3BAcc:MGI:1309489]	chrX	-0.96711	5.7724	8.32375	0.00391301	0.0599095
ENSMUSG00000040270	Bach2	BTB and CNC homology%2C basic leucine zipper transcription factor 2 [Source:MGI Symbol%3BAcc:MGI:894679]	chr4	1.33536	5.64778	8.31961	0.00392193	0.0599384
ENSMUSG00000020102	Slc16a7	solute carrier family 16 (monocarboxylic acid transporters)%2C member 7 [Source:MGI Symbol%3BAcc:MGI:1330284]	chr10	0.91103	5.73083	8.31807	0.00392527	0.0599384
ENSMUSG00000026623	Lpgat1	lysophosphatidylglycerol acyltransferase 1 [Source:MGI Symbol%3BAcc:MGI:2446186]	chr1	-0.626551	6.56248	8.31743	0.00392665	0.0599384
ENSMUSG00000055723	Rras2	related RAS viral (r-ras) oncogene 2 [Source:MGI Symbol%3BAcc:MGI:1914172]	chr7	1.03616	5.79201	8.31573	0.00393032	0.0599384
ENSMUSG00000046876	Atxn1	ataxin 1 [Source:MGI Symbol%3BAcc:MGI:104783]	chr13	-0.77753	6.09494	8.31017	0.00394237	0.0600632
ENSMUSG00000060510	Zfp266	zinc finger protein 266 [Source:MGI Symbol%3BAcc:MGI:1924769]	chr9	0.503717	6.90299	8.30091	0.00396251	0.0602935
ENSMUSG00000071659	Hnrnpul2	heterogeneous nuclear ribonucleoprotein U-like 2 [Source:MGI Symbol%3BAcc:MGI:1915943]	chr19	-0.311155	7.78944	8.29839	0.00396803	0.0602935
ENSMUSG00000054342	Kcnn4	potassium intermediate/small conductance calcium-activated channel%2C subfamily N%2C member 4 [Source:MGI Symbol%3BAcc:MGI:1277957]	chr7	0.578854	7.10008	8.29789	0.00396913	0.0602935
ENSMUSG00000027368	Dusp2	dual specificity phosphatase 2 [Source:MGI Symbol%3BAcc:MGI:101911]	chr2	0.679562	6.33992	8.29174	0.00398259	0.0604389
ENSMUSG00000025227	Mfsd13a	major facilitator superfamily domain containing 13a [Source:MGI Symbol%3BAcc:MGI:1922396]	chr19	-0.622058	6.31208	8.26651	0.00403831	0.0612248
ENSMUSG00000022283	Pabpc1	poly(A) binding protein%2C cytoplasmic 1 [Source:MGI Symbol%3BAcc:MGI:1349722]	chr15	-0.135696	11.1104	8.2639	0.00404412	0.0612511
ENSMUSG00000087370	Tmem170b	transmembrane protein 170B [Source:MGI Symbol%3BAcc:MGI:3647046]	chr13	-0.868846	5.80085	8.26219	0.00404793	0.0612511
ENSMUSG00000025355	Mmp19	matrix metallopeptidase 19 [Source:MGI Symbol%3BAcc:MGI:1927899]	chr10	-1.31947	5.38938	8.24833	0.00407895	0.0616605
ENSMUSG00000030057	Cnbp	cellular nucleic acid binding protein [Source:MGI Symbol%3BAcc:MGI:88431]	chr6	0.217044	9.32431	8.24366	0.00408946	0.0617592
ENSMUSG00000022257	Laptm4b	lysosomal-associated protein transmembrane 4B [Source:MGI Symbol%3BAcc:MGI:1890494]	chr15	1.14075	5.74115	8.23089	0.00411834	0.0621349
ENSMUSG00000000142	Axin2	axin 2 [Source:MGI Symbol%3BAcc:MGI:1270862]	chr11	-0.937904	5.34496	8.22547	0.00413066	0.0622604
ENSMUSG00000033557	Fam20b	family with sequence similarity 20%2C member B [Source:MGI Symbol%3BAcc:MGI:2443990]	chr1	-0.646876	6.38983	8.21844	0.00414668	0.0624413
ENSMUSG00000038648	Creb3l2	cAMP responsive element binding protein 3-like 2 [Source:MGI Symbol%3BAcc:MGI:2442695]	chr6	-1.15254	5.57515	8.21596	0.00415236	0.0624663
ENSMUSG00000016528	Mapkapk2	MAP kinase-activated protein kinase 2 [Source:MGI Symbol%3BAcc:MGI:109298]	chr1	-0.437434	7.35042	8.21309	0.00415894	0.0625047
ENSMUSG00000005732	Ranbp1	RAN binding protein 1 [Source:MGI Symbol%3BAcc:MGI:96269]	chr16	0.253656	9.18482	8.20465	0.00417831	0.0627352
ENSMUSG00000034164	Emid1	EMI domain containing 1 [Source:MGI Symbol%3BAcc:MGI:2155091]	chr11	-0.783229	6.2516	8.20086	0.00418705	0.0628058
ENSMUSG00000022674	Ube2v2	ubiquitin-conjugating enzyme E2 variant 2 [Source:MGI Symbol%3BAcc:MGI:1917870]	chr16	0.800533	5.79153	8.19556	0.00419931	0.0629288
ENSMUSG00000000409	Lck	lymphocyte protein tyrosine kinase [Source:MGI Symbol%3BAcc:MGI:96756]	chr4	1.21584	5.60953	8.18135	0.00423231	0.0633624
ENSMUSG00000019461	Plscr3	phospholipid scramblase 3 [Source:MGI Symbol%3BAcc:MGI:1917560]	chr11	-0.462989	7.0558	8.17542	0.00424619	0.063509
ENSMUSG00000031570	Plpp5	phospholipid phosphatase 5 [Source:MGI Symbol%3BAcc:MGI:1919160]	chr8	-0.900948	6.05699	8.15658	0.00429052	0.0641103
ENSMUSG00000022070	Bora	bora%2C aurora kinase A activator [Source:MGI Symbol%3BAcc:MGI:1924994]	chr14	-0.492359	7.15221	8.14836	0.00431002	0.064255
ENSMUSG00000089940	Gm4117	predicted gene 4117 [Source:MGI Symbol%3BAcc:MGI:3782293]	chr13	-0.899567	5.34932	8.14806	0.00431072	0.064255
ENSMUSG00000104486	Gm38066	predicted gene%2C 38066 [Source:MGI Symbol%3BAcc:MGI:5611294]	chr3	0.762282	5.41761	8.14727	0.00431261	0.064255
ENSMUSG00000102840	Gm38037	predicted gene%2C 38037 [Source:MGI Symbol%3BAcc:MGI:5611265]	chr1	-1.2075	5.39384	8.14269	0.00432351	0.0643557
ENSMUSG00000106926	Rpl7-ps7	ribosomal protein L7%2C pseudogene 7 [Source:MGI Symbol%3BAcc:MGI:3644615]	chr5	0.179811	10.6837	8.13475	0.00434249	0.0645764
ENSMUSG00000014599	Csf1	colony stimulating factor 1 (macrophage) [Source:MGI Symbol%3BAcc:MGI:1339753]	chr3	-1.49553	5.43714	8.12866	0.0043571	0.0647083
ENSMUSG00000056050	Mia3	melanoma inhibitory activity 3 [Source:MGI Symbol%3BAcc:MGI:2443183]	chr1	-0.457051	6.95519	8.12758	0.00435969	0.0647083
ENSMUSG00000032217	Rnf111	ring finger 111 [Source:MGI Symbol%3BAcc:MGI:1934919]	chr9	0.563476	6.57791	8.09675	0.00443448	0.0657113
ENSMUSG00000029163	Emilin1	elastin microfibril interfacer 1 [Source:MGI Symbol%3BAcc:MGI:1926189]	chr5	-0.584621	6.54763	8.09624	0.00443572	0.0657113
ENSMUSG00000081382	Rpl18-ps1	ribosomal protein L18%2C pseudogene 1 [Source:MGI Symbol%3BAcc:MGI:98018]	chr1	0.153721	9.71138	8.0925	0.00444488	0.0657842
ENSMUSG00000061062	Gm10093	predicted pseudogene 10093 [Source:MGI Symbol%3BAcc:MGI:3704479]	chr17	0.48773	6.45046	8.08951	0.00445223	0.0658303
ENSMUSG00000050390	C77080	expressed sequence C77080 [Source:MGI Symbol%3BAcc:MGI:2140651]	chr4	1.03305	5.36061	8.08478	0.00446385	0.0659195
ENSMUSG00000056592	Zfp658	zinc finger protein 658 [Source:MGI Symbol%3BAcc:MGI:2652821]	chr7	1.52995	5.36721	8.08361	0.00446675	0.0659195
ENSMUSG00000026576	Atp1b1	ATPase%2C Na+/K+ transporting%2C beta 1 polypeptide [Source:MGI Symbol%3BAcc:MGI:88108]	chr1	1.40568	5.49415	8.06994	0.00450056	0.0663554
ENSMUSG00000060992	Copz1	coatomer protein complex%2C subunit zeta 1 [Source:MGI Symbol%3BAcc:MGI:1929063]	chr15	-0.358428	7.44872	8.06637	0.00450943	0.0664232
ENSMUSG00000085245	Gm11713	predicted gene 11713 [Source:MGI Symbol%3BAcc:MGI:3652139]	chr11	-1.14916	5.44495	8.06133	0.00452199	0.0665452
ENSMUSG00000033712	Ccar2	cell cycle activator and apoptosis regulator 2 [Source:MGI Symbol%3BAcc:MGI:2444228]	chr14	0.643166	6.25002	8.04008	0.00457536	0.0672669
ENSMUSG00000037742	Eef1a1	eukaryotic translation elongation factor 1 alpha 1 [Source:MGI Symbol%3BAcc:MGI:1096881]	chr9	0.132096	11.1163	8.03763	0.00458153	0.067294
ENSMUSG00000106918	Mrpl33	mitochondrial ribosomal protein L33 [Source:MGI Symbol%3BAcc:MGI:2137225]	chr5	-0.351445	7.59186	8.03444	0.00458962	0.0673491
ENSMUSG00000023249	Parp3	poly (ADP-ribose) polymerase family%2C member 3 [Source:MGI Symbol%3BAcc:MGI:1891258]	chr9	1.09951	5.65523	7.99824	0.00468228	0.0686439
ENSMUSG00000033565	Rbfox2	RNA binding protein%2C fox-1 homolog (C. elegans) 2 [Source:MGI Symbol%3BAcc:MGI:1933973]	chr15	1.1617	5.56963	7.99	0.00470364	0.0688739
ENSMUSG00000030659	Nucb2	nucleobindin 2 [Source:MGI Symbol%3BAcc:MGI:1858179]	chr7	-1.27098	5.69318	7.98877	0.00470683	0.0688739
ENSMUSG00000102142	Gm26930	predicted gene%2C 26930 [Source:MGI Symbol%3BAcc:MGI:5504045]	chr1	1.22038	5.43708	7.96918	0.00475805	0.0695579
ENSMUSG00000026421	Csrp1	cysteine and glycine-rich protein 1 [Source:MGI Symbol%3BAcc:MGI:88549]	chr1	-0.406172	6.83654	7.9648	0.00476958	0.069661
ENSMUSG00000034854	Mfsd12	major facilitator superfamily domain containing 12 [Source:MGI Symbol%3BAcc:MGI:3604804]	chr10	-0.743074	5.94596	7.96057	0.00478072	0.0697582
ENSMUSG00000039713	Plekhg5	pleckstrin homology domain containing%2C family G (with RhoGef domain) member 5 [Source:MGI Symbol%3BAcc:MGI:2652860]	chr4	-1.08651	5.71788	7.95709	0.00478992	0.0698268
ENSMUSG00000040659	Efhd2	EF hand domain containing 2 [Source:MGI Symbol%3BAcc:MGI:106504]	chr4	-0.442903	7.23621	7.95232	0.00480259	0.0699252
ENSMUSG00000022543	4930451G09Rik	RIKEN cDNA 4930451G09 gene [Source:MGI Symbol%3BAcc:MGI:1921934]	chr16	-0.823354	5.33548	7.95116	0.00480567	0.0699252
ENSMUSG00000020635	Fkbp1b	FK506 binding protein 1b [Source:MGI Symbol%3BAcc:MGI:1336205]	chr12	-1.37783	5.41166	7.94883	0.00481184	0.0699495
ENSMUSG00000024404	Riok3	RIO kinase 3 [Source:MGI Symbol%3BAcc:MGI:1914128]	chr18	-0.524928	6.68061	7.94303	0.0048273	0.0701087
ENSMUSG00000087150	BC064078	cDNA sequence BC064078 [Source:MGI Symbol%3BAcc:MGI:3040692]	chr6	1.32505	5.52331	7.92988	0.00486251	0.0704841
ENSMUSG00000044349	Snhg11	small nucleolar RNA host gene 11 [Source:MGI Symbol%3BAcc:MGI:2441845]	chr2	-1.39822	5.42804	7.92878	0.00486546	0.0704841
ENSMUSG00000022285	Ywhaz	tyrosine 3-monooxygenase/tryptophan 5-monooxygenase activation protein%2C zeta polypeptide [Source:MGI Symbol%3BAcc:MGI:109484]	chr15	-0.220421	8.8678	7.9283	0.00486676	0.0704841
ENSMUSG00000102600	Gm37266	predicted gene%2C 37266 [Source:MGI Symbol%3BAcc:MGI:5610494]	chr17	1.27558	5.38038	7.9254	0.00487457	0.0705314
ENSMUSG00000031074	Fgf3	fibroblast growth factor 3 [Source:MGI Symbol%3BAcc:MGI:95517]	chr7	-1.34898	5.43243	7.9132	0.00490754	0.0709425
ENSMUSG00000062588	Gm6104	predicted gene 6104 [Source:MGI Symbol%3BAcc:MGI:3648587]	chr1	-0.821661	5.94611	7.88568	0.00498278	0.0719632
ENSMUSG00000038352	Arl5c	ADP-ribosylation factor-like 5C [Source:MGI Symbol%3BAcc:MGI:3028577]	chr11	1.59707	5.36725	7.86496	0.0050402	0.0727249
ENSMUSG00000061143	Maml3	mastermind like 3 (Drosophila) [Source:MGI Symbol%3BAcc:MGI:2389461]	chr3	0.716053	6.25914	7.86221	0.00504787	0.0727679
ENSMUSG00000020289	Nprl3	nitrogen permease regulator-like 3 [Source:MGI Symbol%3BAcc:MGI:109258]	chr11	0.852851	5.75135	7.85702	0.00506237	0.072835
ENSMUSG00000035929	H2-Q4	histocompatibility 2%2C Q region locus 4 [Source:MGI Symbol%3BAcc:MGI:95933]	chr17	0.689017	5.34966	7.8556	0.00506635	0.072835
ENSMUSG00000010663	Fads1	fatty acid desaturase 1 [Source:MGI Symbol%3BAcc:MGI:1923517]	chr19	0.603688	6.50569	7.85552	0.00506658	0.072835
ENSMUSG00000030967	Zranb1	zinc finger%2C RAN-binding domain containing 1 [Source:MGI Symbol%3BAcc:MGI:106441]	chr7	-0.491369	6.88597	7.85367	0.00507176	0.0728421
ENSMUSG00000038172	Ttc39b	tetratricopeptide repeat domain 39B [Source:MGI Symbol%3BAcc:MGI:1917113]	chr4	-1.12577	5.70982	7.83835	0.00511492	0.0733942
ENSMUSG00000024074	Crim1	cysteine rich transmembrane BMP regulator 1 (chordin like) [Source:MGI Symbol%3BAcc:MGI:1354756]	chr17	0.981078	5.86498	7.83602	0.00512153	0.0733994
ENSMUSG00000032503	Arpp21	cyclic AMP-regulated phosphoprotein%2C 21 [Source:MGI Symbol%3BAcc:MGI:107562]	chr9	1.71555	5.39081	7.83489	0.00512473	0.0733994
ENSMUSG00000024925	Rnaseh2c	ribonuclease H2%2C subunit C [Source:MGI Symbol%3BAcc:MGI:1915459]	chr19	-0.395711	7.19657	7.82916	0.00514099	0.0735645
ENSMUSG00000028007	Snx7	sorting nexin 7 [Source:MGI Symbol%3BAcc:MGI:1923811]	chr3	-1.10988	5.45612	7.82725	0.00514645	0.0735748
ENSMUSG00000002319	Ipo4	importin 4 [Source:MGI Symbol%3BAcc:MGI:1923001]	chr14	0.560295	6.65663	7.81957	0.00516836	0.0738201
ENSMUSG00000061477	Rps7	ribosomal protein S7 [Source:MGI Symbol%3BAcc:MGI:1333818]	chr12	0.21662	8.59758	7.81384	0.00518476	0.0739864
ENSMUSG00000036526	Card11	caspase recruitment domain family%2C member 11 [Source:MGI Symbol%3BAcc:MGI:1916978]	chr5	1.26196	5.37278	7.81141	0.00519175	0.0740181
ENSMUSG00000024856	Cdk2ap2	CDK2-associated protein 2 [Source:MGI Symbol%3BAcc:MGI:1098779]	chr19	-0.659134	6.37138	7.80175	0.00521958	0.0743467
ENSMUSG00000021557	Agtpbp1	ATP/GTP binding protein 1 [Source:MGI Symbol%3BAcc:MGI:2159437]	chr13	-0.713379	6.28098	7.79356	0.00524329	0.074616
ENSMUSG00000028180	Zranb2	zinc finger%2C RAN-binding domain containing 2 [Source:MGI Symbol%3BAcc:MGI:1858211]	chr3	0.339148	7.96359	7.78646	0.00526392	0.0748374
ENSMUSG00000026223	Itm2c	integral membrane protein 2C [Source:MGI Symbol%3BAcc:MGI:1927594]	chr1	-0.746039	6.07905	7.7849	0.00526847	0.0748374
ENSMUSG00000046753	Ccdc66	coiled-coil domain containing 66 [Source:MGI Symbol%3BAcc:MGI:2443639]	chr14	0.859034	6.05974	7.77688	0.00529191	0.0751017
ENSMUSG00000089992	G6pd2	glucose-6-phosphate dehydrogenase 2 [Source:MGI Symbol%3BAcc:MGI:105977]	chr5	-0.816793	5.58764	7.76374	0.00533054	0.0755809
ENSMUSG00000045826	Ptprcap	protein tyrosine phosphatase%2C receptor type%2C C polypeptide-associated protein [Source:MGI Symbol%3BAcc:MGI:97811]	chr19	0.362901	8.66819	7.75312	0.00536199	0.0759575
ENSMUSG00000105374	Gm42551	predicted gene 42551 [Source:MGI Symbol%3BAcc:MGI:5662688]	chr5	-1.16557	5.35203	7.75117	0.00536777	0.0759701
ENSMUSG00000024805	Pcgf5	polycomb group ring finger 5 [Source:MGI Symbol%3BAcc:MGI:1923505]	chr19	-0.687881	6.35629	7.74537	0.00538503	0.0760351
ENSMUSG00000045294	Insig1	insulin induced gene 1 [Source:MGI Symbol%3BAcc:MGI:1916289]	chr5	-1.06006	5.67361	7.74513	0.00538577	0.0760351
ENSMUSG00000104034	2900092N22Rik	RIKEN cDNA 2900092N22 gene [Source:MGI Symbol%3BAcc:MGI:1920357]	chr2	0.974611	5.66114	7.7447	0.00538704	0.0760351
ENSMUSG00000031119	Gpc4	glypican 4 [Source:MGI Symbol%3BAcc:MGI:104902]	chrX	-1.21447	5.47199	7.733	0.00542207	0.07646
ENSMUSG00000025780	Itih5	inter-alpha (globulin) inhibitor H5 [Source:MGI Symbol%3BAcc:MGI:1925751]	chr2	0.843405	6.1541	7.73022	0.0054304	0.0765081
ENSMUSG00000026743	Mllt10	myeloid/lymphoid or mixed-lineage leukemia%3B translocated to%2C 10 [Source:MGI Symbol%3BAcc:MGI:1329038]	chr2	-0.360205	7.49844	7.72814	0.00543668	0.0765272
ENSMUSG00000032932	Hspa13	heat shock protein 70 family%2C member 13 [Source:MGI Symbol%3BAcc:MGI:1309463]	chr16	-0.806334	5.886	7.72265	0.00545322	0.0766906
ENSMUSG00000028062	Lamtor2	late endosomal/lysosomal adaptor%2C MAPK and MTOR activator 2 [Source:MGI Symbol%3BAcc:MGI:1932697]	chr3	-0.482213	6.69595	7.72093	0.00545843	0.0766944
ENSMUSG00000022125	Cln5	ceroid-lipofuscinosis%2C neuronal 5 [Source:MGI Symbol%3BAcc:MGI:2442253]	chr14	-0.547605	6.46939	7.7145	0.00547789	0.0768984
ENSMUSG00000035578	Iqcg	IQ motif containing G [Source:MGI Symbol%3BAcc:MGI:1916957]	chr16	1.2165	5.36951	7.71073	0.00548937	0.0769899
ENSMUSG00000028676	Srsf10	serine/arginine-rich splicing factor 10 [Source:MGI Symbol%3BAcc:MGI:1333805]	chr4	0.322308	7.84355	7.70205	0.00551582	0.0772911
ENSMUSG00000001482	Def8	differentially expressed in FDCP 8 [Source:MGI Symbol%3BAcc:MGI:1346331]	chr8	-0.579599	6.53556	7.69573	0.00553515	0.0774382
ENSMUSG00000030822	Prr14	proline rich 14 [Source:MGI Symbol%3BAcc:MGI:2384565]	chr7	-0.666511	6.10488	7.69536	0.00553629	0.0774382
ENSMUSG00000002413	Braf	Braf transforming gene [Source:MGI Symbol%3BAcc:MGI:88190]	chr6	-0.562677	6.48515	7.68646	0.00556367	0.0776684
ENSMUSG00000015889	Lta4h	leukotriene A4 hydrolase [Source:MGI Symbol%3BAcc:MGI:96836]	chr10	-0.460826	7.69844	7.68575	0.00556585	0.0776684
ENSMUSG00000072946	Ptgr2	prostaglandin reductase 2 [Source:MGI Symbol%3BAcc:MGI:1916372]	chr12	-0.614182	6.4447	7.68514	0.00556774	0.0776684
ENSMUSG00000101685	Gm17837	predicted gene%2C 17837 [Source:MGI Symbol%3BAcc:MGI:5010022]	chr1	0.924889	5.38324	7.67991	0.00558388	0.0777885
ENSMUSG00000026018	Ica1l	islet cell autoantigen 1-like [Source:MGI Symbol%3BAcc:MGI:1917625]	chr1	-0.739162	5.44866	7.67882	0.00558727	0.0777885
ENSMUSG00000078670	Fam174b	family with sequence similarity 174%2C member B [Source:MGI Symbol%3BAcc:MGI:3698178]	chr7	-1.04938	5.68289	7.67698	0.00559297	0.0777885
ENSMUSG00000021916	Glt8d1	glycosyltransferase 8 domain containing 1 [Source:MGI Symbol%3BAcc:MGI:1923735]	chr14	-0.852082	6.03215	7.67588	0.00559637	0.0777885
ENSMUSG00000030096	Slc6a6	solute carrier family 6 (neurotransmitter transporter%2C taurine)%2C member 6 [Source:MGI Symbol%3BAcc:MGI:98488]	chr6	0.435682	7.2215	7.65801	0.00565207	0.0783537
ENSMUSG00000008683	Rps15a	ribosomal protein S15A [Source:MGI Symbol%3BAcc:MGI:2389091]	chr7	0.162468	9.76358	7.65682	0.00565581	0.0783537
ENSMUSG00000028413	B4galt1	UDP-Gal:betaGlcNAc beta 1%2C4- galactosyltransferase%2C polypeptide 1 [Source:MGI Symbol%3BAcc:MGI:95705]	chr4	-0.483058	6.83629	7.65607	0.00565815	0.0783537
ENSMUSG00000009585	Apobec3	apolipoprotein B mRNA editing enzyme%2C catalytic polypeptide 3 [Source:MGI Symbol%3BAcc:MGI:1933111]	chr15	0.408448	7.55152	7.65525	0.00566073	0.0783537
ENSMUSG00000031400	G6pdx	glucose-6-phosphate dehydrogenase X-linked [Source:MGI Symbol%3BAcc:MGI:105979]	chrX	-0.486404	6.98384	7.65477	0.00566224	0.0783537
ENSMUSG00000031068	Glrx3	glutaredoxin 3 [Source:MGI Symbol%3BAcc:MGI:1353653]	chr7	0.366511	7.10989	7.64663	0.00568786	0.0785954
ENSMUSG00000038146	Notch3	notch 3 [Source:MGI Symbol%3BAcc:MGI:99460]	chr17	-1.11986	5.38545	7.646	0.00568982	0.0785954
ENSMUSG00000052062	Pard3b	par-3 family cell polarity regulator beta [Source:MGI Symbol%3BAcc:MGI:1919301]	chr1	1.01411	5.79004	7.64214	0.00570203	0.078694
ENSMUSG00000022817	Itgb5	integrin beta 5 [Source:MGI Symbol%3BAcc:MGI:96614]	chr16	-1.21695	5.35315	7.63306	0.0057308	0.079021
ENSMUSG00000043110	Lrrn4	leucine rich repeat neuronal 4 [Source:MGI Symbol%3BAcc:MGI:2445154]	chr2	1.2002	5.43338	7.62658	0.00575143	0.0792352
ENSMUSG00000107726	Gm44037	predicted gene%2C 44037 [Source:MGI Symbol%3BAcc:MGI:5690429]	chr4	-1.25922	5.34396	7.62367	0.00576071	0.0792927
ENSMUSG00000008855	Hdac5	histone deacetylase 5 [Source:MGI Symbol%3BAcc:MGI:1333784]	chr11	-0.802723	5.93253	7.61907	0.00577544	0.0794251
ENSMUSG00000031731	Ap1g1	adaptor protein complex AP-1%2C gamma 1 subunit [Source:MGI Symbol%3BAcc:MGI:101919]	chr8	-0.437077	6.9686	7.61262	0.00579611	0.0796389
ENSMUSG00000056629	Fkbp2	FK506 binding protein 2 [Source:MGI Symbol%3BAcc:MGI:95542]	chr19	-0.485228	6.80507	7.60598	0.00581752	0.0798622
ENSMUSG00000109266	Gm6426	predicted gene 6426 [Source:MGI Symbol%3BAcc:MGI:3646017]	chr8	-0.717257	5.33907	7.60439	0.00582264	0.0798622
ENSMUSG00000064120	Mocs1	molybdenum cofactor synthesis 1 [Source:MGI Symbol%3BAcc:MGI:1928904]	chr17	-0.843622	5.82377	7.60242	0.005829	0.0798789
ENSMUSG00000003813	Rad23a	RAD23 homolog A%2C nucleotide excision repair protein [Source:MGI Symbol%3BAcc:MGI:105126]	chr8	0.443253	7.13433	7.59846	0.00584183	0.0799842
ENSMUSG00000044265	Olfm5	olfactomedin 5 [Source:MGI Symbol%3BAcc:MGI:2443346]	chr7	-0.844177	5.35231	7.59054	0.00586753	0.0802066
ENSMUSG00000098557	Kctd12	potassium channel tetramerisation domain containing 12 [Source:MGI Symbol%3BAcc:MGI:2145823]	chr14	0.489963	6.9908	7.59028	0.0058684	0.0802066
ENSMUSG00000025503	Taldo1	transaldolase 1 [Source:MGI Symbol%3BAcc:MGI:1274789]	chr7	-0.334889	7.81186	7.58313	0.0058917	0.0804543
ENSMUSG00000026317	Cln8	ceroid-lipofuscinosis%2C neuronal 8 [Source:MGI Symbol%3BAcc:MGI:1349447]	chr8	-0.864588	5.83442	7.57852	0.00590678	0.0805894
ENSMUSG00000097777	Gm16794	predicted gene%2C 16794 [Source:MGI Symbol%3BAcc:MGI:4439718]	chr9	-0.886172	5.36791	7.57301	0.00592489	0.0807574
ENSMUSG00000004637	Wwox	WW domain-containing oxidoreductase [Source:MGI Symbol%3BAcc:MGI:1931237]	chr8	-0.758739	5.98606	7.57072	0.00593241	0.0807574
ENSMUSG00000039735	Fnbp1l	formin binding protein 1-like [Source:MGI Symbol%3BAcc:MGI:1925642]	chr3	0.784992	6.12613	7.57003	0.00593468	0.0807574
ENSMUSG00000020876	Snx11	sorting nexin 11 [Source:MGI Symbol%3BAcc:MGI:1921729]	chr11	-1.02669	5.67688	7.55817	0.00597385	0.0812178
ENSMUSG00000060032	H2afj	H2A histone family%2C member J [Source:MGI Symbol%3BAcc:MGI:3606192]	chr6	-0.344782	7.53632	7.55663	0.00597897	0.0812178
ENSMUSG00000007817	Zmiz1	zinc finger%2C MIZ-type containing 1 [Source:MGI Symbol%3BAcc:MGI:3040693]	chr14	0.413688	7.18395	7.55221	0.00599365	0.0812981
ENSMUSG00000036718	Micall2	MICAL-like 2 [Source:MGI Symbol%3BAcc:MGI:2444818]	chr5	-0.947587	5.79913	7.55088	0.00599807	0.0812981
ENSMUSG00000063873	Slc24a3	solute carrier family 24 (sodium/potassium/calcium exchanger)%2C member 3 [Source:MGI Symbol%3BAcc:MGI:2137513]	chr2	-0.812487	5.72263	7.54803	0.00600756	0.0812981
ENSMUSG00000065767	Gm23849	predicted gene%2C 23849 [Source:MGI Symbol%3BAcc:MGI:5453626]	chr11	-1.07317	5.35181	7.54705	0.00601083	0.0812981
ENSMUSG00000031072	Oraov1	oral cancer overexpressed 1 [Source:MGI Symbol%3BAcc:MGI:1919534]	chr7	0.776332	5.90836	7.54699	0.00601104	0.0812981
ENSMUSG00000106636	Gm43813	predicted gene 43813 [Source:MGI Symbol%3BAcc:MGI:5663950]	chr5	-0.921705	5.85416	7.53674	0.00604532	0.0816907
ENSMUSG00000026201	Stk16	serine/threonine kinase 16 [Source:MGI Symbol%3BAcc:MGI:1313271]	chr1	-0.383881	7.11078	7.53119	0.00606397	0.0818367
ENSMUSG00000032776	Mctp2	multiple C2 domains%2C transmembrane 2 [Source:MGI Symbol%3BAcc:MGI:2685335]	chr7	1.36276	5.49022	7.52991	0.0060683	0.0818367
ENSMUSG00000044876	Zfp444	zinc finger protein 444 [Source:MGI Symbol%3BAcc:MGI:1923365]	chr7	0.577285	6.32566	7.52859	0.00607275	0.0818367
ENSMUSG00000028691	Prdx1	peroxiredoxin 1 [Source:MGI Symbol%3BAcc:MGI:99523]	chr4	0.249492	8.61768	7.52501	0.00608482	0.0818367
ENSMUSG00000097150	Gm26513	predicted gene%2C 26513 [Source:MGI Symbol%3BAcc:MGI:5477007]	chr15	-0.779626	5.34132	7.52485	0.00608538	0.0818367
ENSMUSG00000025986	Slc39a10	solute carrier family 39 (zinc transporter)%2C member 10 [Source:MGI Symbol%3BAcc:MGI:1914515]	chr1	0.603214	6.54159	7.52415	0.00608772	0.0818367
ENSMUSG00000019795	Pcmt1	protein-L-isoaspartate (D-aspartate) O-methyltransferase 1 [Source:MGI Symbol%3BAcc:MGI:97502]	chr10	-0.401575	7.29989	7.51254	0.0061271	0.0822948
ENSMUSG00000028465	Tln1	talin 1 [Source:MGI Symbol%3BAcc:MGI:1099832]	chr4	-0.239066	8.796	7.50616	0.00614883	0.0825153
ENSMUSG00000041718	Alg13	asparagine-linked glycosylation 13 [Source:MGI Symbol%3BAcc:MGI:1914824]	chrX	-0.848966	5.85121	7.50334	0.00615847	0.0825735
ENSMUSG00000050605	Zfp61	zinc finger protein 61 [Source:MGI Symbol%3BAcc:MGI:99663]	chr7	-0.906684	5.70931	7.50003	0.00616981	0.0826542
ENSMUSG00000029179	Zcchc4	zinc finger%2C CCHC domain containing 4 [Source:MGI Symbol%3BAcc:MGI:1926046]	chr5	-0.706922	6.13919	7.49188	0.0061978	0.0829576
ENSMUSG00000023072	Cep89	centrosomal protein 89 [Source:MGI Symbol%3BAcc:MGI:1919390]	chr7	0.842188	5.90706	7.48154	0.00623348	0.0832937
ENSMUSG00000102051	I830127L07Rik	RIKEN cDNA I830127L07 gene [Source:MGI Symbol%3BAcc:MGI:3612406]	chr15	-1.08406	5.35658	7.4803	0.00623776	0.0832937
ENSMUSG00000063889	Crem	cAMP responsive element modulator [Source:MGI Symbol%3BAcc:MGI:88495]	chr18	1.14245	5.56586	7.47995	0.00623899	0.0832937
ENSMUSG00000028382	Ptbp3	polypyrimidine tract binding protein 3 [Source:MGI Symbol%3BAcc:MGI:1923334]	chr4	-0.257756	8.71116	7.47556	0.0062542	0.0834251
ENSMUSG00000047181	Samd14	sterile alpha motif domain containing 14 [Source:MGI Symbol%3BAcc:MGI:2384945]	chr11	-0.911426	6.30022	7.46121	0.00630426	0.0840207
ENSMUSG00000025283	Sat1	spermidine/spermine N1-acetyl transferase 1 [Source:MGI Symbol%3BAcc:MGI:98233]	chrX	-0.622869	6.22659	7.45514	0.00632557	0.0842325
ENSMUSG00000026031	Cflar	CASP8 and FADD-like apoptosis regulator [Source:MGI Symbol%3BAcc:MGI:1336166]	chr1	-0.577639	6.43818	7.44929	0.00634613	0.084434
ENSMUSG00000039754	Alkbh4	alkB homolog 4%2C lysine demethylase [Source:MGI Symbol%3BAcc:MGI:1919291]	chr5	-0.707078	6.11012	7.43987	0.00637945	0.0848046
ENSMUSG00000022808	Snx4	sorting nexin 4 [Source:MGI Symbol%3BAcc:MGI:1916400]	chr16	-0.50508	6.54528	7.43476	0.00639757	0.0849729
ENSMUSG00000058600	Rpl30	ribosomal protein L30 [Source:MGI Symbol%3BAcc:MGI:98037]	chr15	0.192989	9.69588	7.43041	0.00641306	0.0851058
ENSMUSG00000052397	Ezr	ezrin [Source:MGI Symbol%3BAcc:MGI:98931]	chr17	-0.459704	7.02113	7.41884	0.00645445	0.085533
ENSMUSG00000029915	Clec5a	C-type lectin domain family 5%2C member a [Source:MGI Symbol%3BAcc:MGI:1345151]	chr6	-1.33018	6.0141	7.41834	0.00645625	0.085533
ENSMUSG00000019978	Epb41l2	erythrocyte membrane protein band 4.1 like 2 [Source:MGI Symbol%3BAcc:MGI:103009]	chr10	0.649757	6.32136	7.41494	0.00646845	0.0855433
ENSMUSG00000039477	Tnrc18	trinucleotide repeat containing 18 [Source:MGI Symbol%3BAcc:MGI:3648294]	chr5	-0.581446	6.61123	7.41479	0.006469	0.0855433
ENSMUSG00000030207	Fam234b	family with sequence similarity 234%2C member B [Source:MGI Symbol%3BAcc:MGI:1921775]	chr6	1.00667	5.8209	7.4121	0.00647865	0.0855433
ENSMUSG00000006494	Pdk1	pyruvate dehydrogenase kinase%2C isoenzyme 1 [Source:MGI Symbol%3BAcc:MGI:1926119]	chr2	0.505815	6.79155	7.41199	0.00647905	0.0855433
ENSMUSG00000053158	Fes	feline sarcoma oncogene [Source:MGI Symbol%3BAcc:MGI:95514]	chr7	-0.718858	6.33417	7.40638	0.0064993	0.0857378
ENSMUSG00000054191	Klf1	Kruppel-like factor 1 (erythroid) [Source:MGI Symbol%3BAcc:MGI:1342771]	chr8	-0.933028	7.13177	7.40399	0.00650793	0.0857789
ENSMUSG00000015214	Mtmr1	myotubularin related protein 1 [Source:MGI Symbol%3BAcc:MGI:1858271]	chrX	-0.672747	6.1337	7.39968	0.00652354	0.085884
ENSMUSG00000036091	Hyal3	hyaluronoglucosaminidase 3 [Source:MGI Symbol%3BAcc:MGI:1330288]	chr9	-1.32127	5.45289	7.39874	0.00652696	0.085884
ENSMUSG00000057236	Rbbp4	retinoblastoma binding protein 4 [Source:MGI Symbol%3BAcc:MGI:1194912]	chr4	-0.260914	8.30367	7.39632	0.00653574	0.0859267
ENSMUSG00000107761	2010008C14Rik	RIKEN cDNA 2010008C14 gene [Source:MGI Symbol%3BAcc:MGI:1917109]	chr6	0.974441	5.39204	7.39099	0.00655514	0.0861089
ENSMUSG00000026662	Sephs1	selenophosphate synthetase 1 [Source:MGI Symbol%3BAcc:MGI:1923580]	chr2	0.440696	6.91267	7.38912	0.00656195	0.0861133
ENSMUSG00000039680	Mrps6	mitochondrial ribosomal protein S6 [Source:MGI Symbol%3BAcc:MGI:2153111]	chr16	0.572712	6.28426	7.38786	0.00656655	0.0861133
ENSMUSG00000026939	Tmem141	transmembrane protein 141 [Source:MGI Symbol%3BAcc:MGI:1098773]	chr2	-1.18523	5.43992	7.38382	0.00658133	0.0862343
ENSMUSG00000047417	Rexo1	REX1%2C RNA exonuclease 1 [Source:MGI Symbol%3BAcc:MGI:1914182]	chr10	-0.438045	6.86318	7.37262	0.00662244	0.0866905
ENSMUSG00000057229	Atp5sl	ATP5S-like [Source:MGI Symbol%3BAcc:MGI:1913599]	chr7	0.647933	6.23894	7.3713	0.00662731	0.0866905
ENSMUSG00000050248	Evc2	Ellis van Creveld syndrome 2 [Source:MGI Symbol%3BAcc:MGI:1915775]	chr5	-1.06886	5.52829	7.36564	0.00664821	0.086799
ENSMUSG00000071042	Rasgrp3	RAS%2C guanyl releasing protein 3 [Source:MGI Symbol%3BAcc:MGI:3028579]	chr17	1.29903	5.50433	7.36421	0.0066535	0.086799
ENSMUSG00000034021	Pds5b	PDS5 cohesin associated factor B [Source:MGI Symbol%3BAcc:MGI:2140945]	chr5	0.405549	7.42806	7.36411	0.00665384	0.086799
ENSMUSG00000024511	Rab27b	RAB27B%2C member RAS oncogene family [Source:MGI Symbol%3BAcc:MGI:1931295]	chr18	-1.0656	5.90038	7.363	0.00665794	0.086799
ENSMUSG00000025742	Prps2	phosphoribosyl pyrophosphate synthetase 2 [Source:MGI Symbol%3BAcc:MGI:97776]	chrX	0.454654	6.98377	7.36019	0.00666838	0.0868471
ENSMUSG00000106383	E330034L11Rik	RIKEN cDNA E330034L11 gene [Source:MGI Symbol%3BAcc:MGI:3026962]	chr3	-1.14825	5.49072	7.359	0.00667281	0.0868471
ENSMUSG00000024325	Ring1	ring finger protein 1 [Source:MGI Symbol%3BAcc:MGI:1101770]	chr17	-0.838666	5.80972	7.35651	0.00668202	0.0868943
ENSMUSG00000034612	Chst11	carbohydrate sulfotransferase 11 [Source:MGI Symbol%3BAcc:MGI:1927166]	chr10	-0.758501	5.94465	7.35017	0.00670565	0.0871254
ENSMUSG00000028756	Pink1	PTEN induced putative kinase 1 [Source:MGI Symbol%3BAcc:MGI:1916193]	chr4	-0.738725	6.26492	7.34873	0.00671101	0.0871254
ENSMUSG00000097228	Gm26597	predicted gene%2C 26597 [Source:MGI Symbol%3BAcc:MGI:5477091]	chr5	1.46357	5.3588	7.34676	0.00671838	0.0871483
ENSMUSG00000055538	Zcchc24	zinc finger%2C CCHC domain containing 24 [Source:MGI Symbol%3BAcc:MGI:1919168]	chr14	1.17537	5.57592	7.32729	0.00679152	0.0880235
ENSMUSG00000044258	Ctla2a	cytotoxic T lymphocyte-associated protein 2 alpha [Source:MGI Symbol%3BAcc:MGI:88554]	chr13	0.741518	6.69551	7.32192	0.00681185	0.0882135
ENSMUSG00000104835	Gm5547	predicted gene 5547 [Source:MGI Symbol%3BAcc:MGI:3648206]	chr3	-0.846558	5.34442	7.31718	0.00682986	0.0883731
ENSMUSG00000040822	1700123O20Rik	RIKEN cDNA 1700123O20 gene [Source:MGI Symbol%3BAcc:MGI:1920893]	chr14	-0.492792	6.41668	7.30175	0.00688874	0.0890607
ENSMUSG00000028073	Pear1	platelet endothelial aggregation receptor 1 [Source:MGI Symbol%3BAcc:MGI:1920432]	chr3	0.85501	6.02108	7.29968	0.0068967	0.0890896
ENSMUSG00000042063	Zfp386	zinc finger protein 386 (Kruppel-like) [Source:MGI Symbol%3BAcc:MGI:1930708]	chr12	0.545006	6.60488	7.29398	0.00691859	0.0892981
ENSMUSG00000092572	Serpinb10	serine (or cysteine) peptidase inhibitor%2C clade B (ovalbumin)%2C member 10 [Source:MGI Symbol%3BAcc:MGI:2138648]	chr1	-1.39058	5.51394	7.28546	0.00695149	0.0895765
ENSMUSG00000038271	Iffo1	intermediate filament family orphan 1 [Source:MGI Symbol%3BAcc:MGI:2444516]	chr6	-0.812937	5.89562	7.28541	0.00695169	0.0895765
ENSMUSG00000038578	Susd1	sushi domain containing 1 [Source:MGI Symbol%3BAcc:MGI:3651543]	chr4	-0.666149	6.09511	7.28342	0.00695939	0.0896014
ENSMUSG00000103738	Gm37652	predicted gene%2C 37652 [Source:MGI Symbol%3BAcc:MGI:5610880]	chr3	0.921865	5.45076	7.27684	0.00698493	0.0898559
ENSMUSG00000022537	Tmem44	transmembrane protein 44 [Source:MGI Symbol%3BAcc:MGI:1924489]	chr16	1.24595	5.37378	7.27483	0.00699276	0.0898821
ENSMUSG00000030814	Bcl7c	B cell CLL/lymphoma 7C [Source:MGI Symbol%3BAcc:MGI:1332237]	chr7	0.538906	6.35496	7.27246	0.00700197	0.0899261
ENSMUSG00000057370	Gm8724	predicted pseudogene 8724 [Source:MGI Symbol%3BAcc:MGI:3644570]	chr6	-0.882195	5.37125	7.27068	0.00700894	0.0899413
ENSMUSG00000022831	Hcls1	hematopoietic cell specific Lyn substrate 1 [Source:MGI Symbol%3BAcc:MGI:104568]	chr16	0.490028	6.66546	7.26525	0.00703016	0.0901392
ENSMUSG00000033318	Gstt2	glutathione S-transferase%2C theta 2 [Source:MGI Symbol%3BAcc:MGI:106188]	chr10	-0.917235	5.78493	7.2545	0.00707234	0.0906052
ENSMUSG00000097971	Gm26917	predicted gene%2C 26917 [Source:MGI Symbol%3BAcc:MGI:5504032]	chr17	-0.388533	8.45822	7.24808	0.00709767	0.0908549
ENSMUSG00000067274	Rplp0	ribosomal protein%2C large%2C P0 [Source:MGI Symbol%3BAcc:MGI:1927636]	chr5	0.144351	10.6818	7.24158	0.00712343	0.0910701
ENSMUSG00000044502	Bod1	biorientation of chromosomes in cell division 1 [Source:MGI Symbol%3BAcc:MGI:1916806]	chr11	0.728452	6.08541	7.24088	0.0071262	0.0910701
ENSMUSG00000027636	Sla2	Src-like-adaptor 2 [Source:MGI Symbol%3BAcc:MGI:1925049]	chr2	0.892464	5.92819	7.23441	0.00715195	0.091324
ENSMUSG00000031826	Usp10	ubiquitin specific peptidase 10 [Source:MGI Symbol%3BAcc:MGI:894652]	chr8	0.373458	7.42203	7.2261	0.00718509	0.0916719
ENSMUSG00000030816	Rnf40	ring finger protein 40 [Source:MGI Symbol%3BAcc:MGI:2142048]	chr7	-0.546171	6.36517	7.21875	0.00721459	0.0919037
ENSMUSG00000038225	Primpol	primase and polymerase (DNA-directed) [Source:MGI Symbol%3BAcc:MGI:3603756]	chr8	0.848547	5.83941	7.21863	0.00721509	0.0919037
ENSMUSG00000029729	Zkscan1	zinc finger with KRAB and SCAN domains 1 [Source:MGI Symbol%3BAcc:MGI:1921820]	chr5	0.526995	6.68365	7.21454	0.00723155	0.0920379
ENSMUSG00000082043	Gm12848	predicted gene 12848 [Source:MGI Symbol%3BAcc:MGI:3650820]	chr4	-0.928417	5.43109	7.20917	0.00725319	0.0922206
ENSMUSG00000037824	Tspan14	tetraspanin 14 [Source:MGI Symbol%3BAcc:MGI:1196325]	chr14	0.482854	6.92322	7.20556	0.00726779	0.0922206
ENSMUSG00000086894	Gm15708	predicted gene 15708 [Source:MGI Symbol%3BAcc:MGI:3783149]	chr5	-0.886192	5.35745	7.20539	0.0072685	0.0922206
ENSMUSG00000005125	Ndrg1	N-myc downstream regulated gene 1 [Source:MGI Symbol%3BAcc:MGI:1341799]	chr15	-1.26236	5.48625	7.20511	0.00726964	0.0922206
ENSMUSG00000111425	00R_AC107638.2		chr7	0.815533	5.35348	7.19992	0.00729066	0.0924119
ENSMUSG00000024032	Tff1	trefoil factor 1 [Source:MGI Symbol%3BAcc:MGI:88135]	chr17	1.33937	5.36712	7.18864	0.00733667	0.0928485
ENSMUSG00000074305	Peak1	pseudopodium-enriched atypical kinase 1 [Source:MGI Symbol%3BAcc:MGI:2442366]	chr9	0.591842	6.39879	7.18844	0.00733746	0.0928485
ENSMUSG00000097743	Gm16973	predicted gene%2C 16973 [Source:MGI Symbol%3BAcc:MGI:4439897]	chr14	0.869575	5.73549	7.18708	0.00734304	0.0928485
ENSMUSG00000030672	Mylpf	myosin light chain%2C phosphorylatable%2C fast skeletal muscle [Source:MGI Symbol%3BAcc:MGI:97273]	chr7	1.02873	5.49014	7.18397	0.0073558	0.0929066
ENSMUSG00000051586	Mical3	microtubule associated monooxygenase%2C calponin and LIM domain containing 3 [Source:MGI Symbol%3BAcc:MGI:2442733]	chr6	-0.76587	6.06119	7.18283	0.00736044	0.0929066
ENSMUSG00000018143	Mafk	v-maf musculoaponeurotic fibrosarcoma oncogene family%2C protein K (avian) [Source:MGI Symbol%3BAcc:MGI:99951]	chr5	0.663396	6.07881	7.17994	0.00737234	0.0929066
ENSMUSG00000026131	Dst	dystonin [Source:MGI Symbol%3BAcc:MGI:104627]	chr1	1.15106	5.72573	7.17947	0.00737426	0.0929066
ENSMUSG00000004099	Dnmt1	DNA methyltransferase (cytosine-5) 1 [Source:MGI Symbol%3BAcc:MGI:94912]	chr9	-0.293845	8.17065	7.17867	0.00737753	0.0929066
ENSMUSG00000028064	Sema4a	sema domain%2C immunoglobulin domain (Ig)%2C transmembrane domain (TM) and short cytoplasmic domain%2C (semaphorin) 4A [Source:MGI Symbol%3BAcc:MGI:107560]	chr3	-1.42626	5.402	7.16645	0.00742797	0.0933979
ENSMUSG00000048865	Arhgap30	Rho GTPase activating protein 30 [Source:MGI Symbol%3BAcc:MGI:2684948]	chr1	0.478139	7.01787	7.16631	0.00742856	0.0933979
ENSMUSG00000094257	Ap3s1-ps2	adaptor-related protein complex 3%2C sigma 1 subunit%2C pseudogene 2 [Source:MGI Symbol%3BAcc:MGI:1929217]	chr8	-1.0825	5.3718	7.16342	0.00744051	0.0934725
ENSMUSG00000021338	Carmil1	capping protein regulator and myosin 1 linker 1 [Source:MGI Symbol%3BAcc:MGI:1915982]	chr13	-0.837658	5.3603	7.15947	0.00745692	0.093603
ENSMUSG00000034317	Trim59	tripartite motif-containing 59 [Source:MGI Symbol%3BAcc:MGI:1914199]	chr3	0.440101	7.29672	7.14887	0.00750111	0.0940817
ENSMUSG00000072772	Grcc10	gene rich cluster%2C C10 gene [Source:MGI Symbol%3BAcc:MGI:1315201]	chr6	0.694791	5.9943	7.13528	0.00755817	0.0947209
ENSMUSG00000019302	Atp6v0a1	ATPase%2C H+ transporting%2C lysosomal V0 subunit A1 [Source:MGI Symbol%3BAcc:MGI:103286]	chr11	-0.855273	5.9879	7.12904	0.00758455	0.0949749
ENSMUSG00000030786	Itgam	integrin alpha M [Source:MGI Symbol%3BAcc:MGI:96607]	chr7	0.950748	5.90092	7.1273	0.00759191	0.0949906
ENSMUSG00000039967	Zfp292	zinc finger protein 292 [Source:MGI Symbol%3BAcc:MGI:1353423]	chr4	0.405067	7.34239	7.11044	0.00766364	0.0958109
ENSMUSG00000045273	Cenph	centromere protein H [Source:MGI Symbol%3BAcc:MGI:1349448]	chr13	0.440164	6.91512	7.10538	0.00768528	0.0960042
ENSMUSG00000112150	RP23-278O17.1		chr12	-1.20175	5.58041	7.10126	0.00770297	0.096148
ENSMUSG00000029171	Pgm1	phosphoglucomutase 1 [Source:MGI Symbol%3BAcc:MGI:97564]	chr5	-0.637038	6.41904	7.0995	0.00771053	0.0961651
ENSMUSG00000036555	Iqce	IQ motif containing E [Source:MGI Symbol%3BAcc:MGI:1921489]	chr5	0.873145	5.76377	7.09358	0.00773605	0.096406
ENSMUSG00000071203	Naip5	NLR family%2C apoptosis inhibitory protein 5 [Source:MGI Symbol%3BAcc:MGI:1298220]	chr13	-0.941423	5.95621	7.0888	0.0077567	0.0964324
ENSMUSG00000024238	Zeb1	zinc finger E-box binding homeobox 1 [Source:MGI Symbol%3BAcc:MGI:1344313]	chr18	0.588073	6.39259	7.08795	0.00776038	0.0964324
ENSMUSG00000027303	Ptpra	protein tyrosine phosphatase%2C receptor type%2C A [Source:MGI Symbol%3BAcc:MGI:97808]	chr2	-0.478635	6.76437	7.08721	0.00776362	0.0964324
ENSMUSG00000024588	Fech	ferrochelatase [Source:MGI Symbol%3BAcc:MGI:95513]	chr18	-0.682866	6.79964	7.08611	0.00776836	0.0964324
ENSMUSG00000082815	Gm5678	predicted gene 5678 [Source:MGI Symbol%3BAcc:MGI:3646098]	chr16	-0.898589	5.3515	7.08592	0.0077692	0.0964324
ENSMUSG00000023913	Pla2g7	phospholipase A2%2C group VII (platelet-activating factor acetylhydrolase%2C plasma) [Source:MGI Symbol%3BAcc:MGI:1351327]	chr17	-0.948692	5.33916	7.08213	0.00778565	0.0965595
ENSMUSG00000047361	Gm973	predicted gene 973 [Source:MGI Symbol%3BAcc:MGI:2685819]	chr1	-0.872085	5.41421	7.07781	0.00780444	0.0967153
ENSMUSG00000047905	Gm8566	predicted pseudogene 8566 [Source:MGI Symbol%3BAcc:MGI:3647296]	chr6	-0.283312	8.12725	7.07527	0.00781551	0.0967754
ENSMUSG00000108823	Gm18959	predicted gene%2C 18959 [Source:MGI Symbol%3BAcc:MGI:5011144]	chr7	0.798926	5.58256	7.06451	0.00786258	0.0972807
ENSMUSG00000032280	Tle3	transducin-like enhancer of split 3 [Source:MGI Symbol%3BAcc:MGI:104634]	chr9	0.634056	6.23338	7.0628	0.0078701	0.0972962
ENSMUSG00000051579	Tceal8	transcription elongation factor A (SII)-like 8 [Source:MGI Symbol%3BAcc:MGI:1913934]	chrX	-0.613136	6.49012	7.0568	0.00789648	0.0975448
ENSMUSG00000042302	Ehbp1	EH domain binding protein 1 [Source:MGI Symbol%3BAcc:MGI:2667252]	chr11	1.12714	5.62357	7.05277	0.00791429	0.097687
ENSMUSG00000032349	Elovl5	ELOVL family member 5%2C elongation of long chain fatty acids (yeast) [Source:MGI Symbol%3BAcc:MGI:1916051]	chr9	-0.454105	6.79733	7.04765	0.00793694	0.0978794
ENSMUSG00000085355	3010003L21Rik	RIKEN cDNA 3010003L21 gene [Source:MGI Symbol%3BAcc:MGI:1924094]	chr6	0.989694	5.61511	7.04613	0.00794369	0.0978794
ENSMUSG00000056737	Capg	capping protein (actin filament)%2C gelsolin-like [Source:MGI Symbol%3BAcc:MGI:1098259]	chr6	0.724642	6.57794	7.04498	0.00794876	0.0978794
ENSMUSG00000025413	Ttc4	tetratricopeptide repeat domain 4 [Source:MGI Symbol%3BAcc:MGI:1919604]	chr4	0.541387	6.22405	7.04083	0.00796721	0.0980288
ENSMUSG00000057829	Gm5278	predicted pseudogene 5278 [Source:MGI Symbol%3BAcc:MGI:3643701]	chr3	-0.681388	5.33041	7.03688	0.00798479	0.0981674
ENSMUSG00000004565	Pnpla6	patatin-like phospholipase domain containing 6 [Source:MGI Symbol%3BAcc:MGI:1354723]	chr8	-0.848754	5.88626	7.03503	0.00799305	0.0981913
ENSMUSG00000103780	Gm37524	predicted gene%2C 37524 [Source:MGI Symbol%3BAcc:MGI:5610752]	chr1	-1.185	5.53839	7.0329	0.00800256	0.0982305
ENSMUSG00000004266	Ptpn6	protein tyrosine phosphatase%2C non-receptor type 6 [Source:MGI Symbol%3BAcc:MGI:96055]	chr6	0.346205	7.73373	7.02811	0.00802398	0.0984157
ENSMUSG00000103192	Gm37645	predicted gene%2C 37645 [Source:MGI Symbol%3BAcc:MGI:5610873]	chr1	-1.02565	5.46134	7.02611	0.00803296	0.0984481
ENSMUSG00000030047	Arhgap25	Rho GTPase activating protein 25 [Source:MGI Symbol%3BAcc:MGI:2443687]	chr6	0.642699	6.35897	7.0212	0.00805503	0.0986408
ENSMUSG00000110528	Gm1943	predicted gene 1943 [Source:MGI Symbol%3BAcc:MGI:3037801]	chr8	-1.09128	5.45313	7.01508	0.00808261	0.0989006
ENSMUSG00000027002	Nckap1	NCK-associated protein 1 [Source:MGI Symbol%3BAcc:MGI:1355333]	chr2	-0.991073	5.70674	7.00331	0.00813593	0.0993962
ENSMUSG00000027296	Itpka	inositol 1%2C4%2C5-trisphosphate 3-kinase A [Source:MGI Symbol%3BAcc:MGI:1333822]	chr2	0.933014	5.34596	7.00266	0.00813886	0.0993962
ENSMUSG00000020189	Osbpl8	oxysterol binding protein-like 8 [Source:MGI Symbol%3BAcc:MGI:2443807]	chr10	-0.45812	7.27222	7.00191	0.0081423	0.0993962
ENSMUSG00000045095	Magi1	membrane associated guanylate kinase%2C WW and PDZ domain containing 1 [Source:MGI Symbol%3BAcc:MGI:1203522]	chr6	0.680421	5.41275	6.98847	0.00820364	0.100066
ENSMUSG00000002963	Pnkp	polynucleotide kinase 3'- phosphatase [Source:MGI Symbol%3BAcc:MGI:1891698]	chr7	-0.676339	6.25437	6.98069	0.0082394	0.100424
ENSMUSG00000005470	Asf1b	anti-silencing function 1B histone chaperone [Source:MGI Symbol%3BAcc:MGI:1914179]	chr8	-0.523593	6.89961	6.97166	0.00828108	0.100853
ENSMUSG00000042708	Shcbp1l	Shc SH2-domain binding protein 1-like [Source:MGI Symbol%3BAcc:MGI:1919086]	chr1	1.08142	5.36029	6.96974	0.00828997	0.100882
ENSMUSG00000041444	Arhgap32	Rho GTPase activating protein 32 [Source:MGI Symbol%3BAcc:MGI:2450166]	chr9	0.925317	5.88659	6.96118	0.00832971	0.101286
ENSMUSG00000032340	Neo1	neogenin [Source:MGI Symbol%3BAcc:MGI:1097159]	chr9	0.773891	5.35675	6.95904	0.00833968	0.101328
ENSMUSG00000045216	Hs6st1	heparan sulfate 6-O-sulfotransferase 1 [Source:MGI Symbol%3BAcc:MGI:1354958]	chr1	0.805488	5.92805	6.95453	0.00836072	0.101402
ENSMUSG00000019891	Dcbld1	discoidin%2C CUB and LCCL domain containing 1 [Source:MGI Symbol%3BAcc:MGI:1913936]	chr10	-1.19149	5.5083	6.95447	0.00836102	0.101402
ENSMUSG00000026803	Ttf1	transcription termination factor%2C RNA polymerase I [Source:MGI Symbol%3BAcc:MGI:105044]	chr2	-0.590447	6.46221	6.95354	0.00836537	0.101402
ENSMUSG00000004460	Dnajb11	DnaJ heat shock protein family (Hsp40) member B11 [Source:MGI Symbol%3BAcc:MGI:1915088]	chr16	-0.514932	6.53229	6.94771	0.00839264	0.101625
ENSMUSG00000036478	Btg1	B cell translocation gene 1%2C anti-proliferative [Source:MGI Symbol%3BAcc:MGI:88215]	chr10	-0.785394	5.9056	6.94683	0.0083968	0.101625
ENSMUSG00000061119	Prcp	prolylcarboxypeptidase (angiotensinase C) [Source:MGI Symbol%3BAcc:MGI:1919711]	chr7	0.464918	6.67262	6.94355	0.00841222	0.101732
ENSMUSG00000018507	Trpv2	transient receptor potential cation channel%2C subfamily V%2C member 2 [Source:MGI Symbol%3BAcc:MGI:1341836]	chr11	0.854887	5.76564	6.94076	0.00842532	0.101811
ENSMUSG00000047098	Rnf31	ring finger protein 31 [Source:MGI Symbol%3BAcc:MGI:1934704]	chr14	0.837362	5.77173	6.93829	0.00843699	0.101873
ENSMUSG00000046791	Riox1	ribosomal oxygenase 1 [Source:MGI Symbol%3BAcc:MGI:1919202]	chr12	0.532536	6.47278	6.93429	0.00845584	0.102022
ENSMUSG00000109206	Gm45137	predicted gene 45137 [Source:MGI Symbol%3BAcc:MGI:5753713]	chr7	1.31055	5.45602	6.93285	0.00846268	0.102025
ENSMUSG00000029397	Rchy1	ring finger and CHY zinc finger domain containing 1 [Source:MGI Symbol%3BAcc:MGI:1915348]	chr5	0.530683	6.6458	6.92844	0.00848355	0.102141
ENSMUSG00000104496	Gm5837	predicted gene 5837 [Source:MGI Symbol%3BAcc:MGI:3648028]	chr1	0.374415	7.07882	6.92805	0.00848543	0.102141
ENSMUSG00000021596	Mctp1	multiple C2 domains%2C transmembrane 1 [Source:MGI Symbol%3BAcc:MGI:1926021]	chr13	-0.657696	6.39794	6.9246	0.00850178	0.102258
ENSMUSG00000000753	Serpinf1	serine (or cysteine) peptidase inhibitor%2C clade F%2C member 1 [Source:MGI Symbol%3BAcc:MGI:108080]	chr11	0.922961	5.83668	6.91508	0.0085472	0.102725
ENSMUSG00000022157	Mcpt8	mast cell protease 8 [Source:MGI Symbol%3BAcc:MGI:1261780]	chr14	-1.06101	5.34392	6.91033	0.00856991	0.102918
ENSMUSG00000049421	Zfp260	zinc finger protein 260 [Source:MGI Symbol%3BAcc:MGI:1347071]	chr7	0.595708	6.36247	6.90174	0.00861119	0.103235
ENSMUSG00000016933	Plcg1	phospholipase C%2C gamma 1 [Source:MGI Symbol%3BAcc:MGI:97615]	chr2	0.652839	6.20525	6.90108	0.00861437	0.103235
ENSMUSG00000102863	Gm37639	predicted gene%2C 37639 [Source:MGI Symbol%3BAcc:MGI:5610867]	chr17	1.28986	5.43641	6.9007	0.00861621	0.103235
ENSMUSG00000030259	Rassf8	Ras association (RalGDS/AF-6) domain family (N-terminal) member 8 [Source:MGI Symbol%3BAcc:MGI:1918573]	chr6	1.42572	5.39748	6.8907	0.00866455	0.103703
ENSMUSG00000060002	Chpt1	choline phosphotransferase 1 [Source:MGI Symbol%3BAcc:MGI:2384841]	chr10	-1.11717	5.60633	6.88986	0.00866861	0.103703
ENSMUSG00000031634	Ufsp2	UFM1-specific peptidase 2 [Source:MGI Symbol%3BAcc:MGI:1913679]	chr8	-0.496666	6.76929	6.88549	0.00868981	0.103877
ENSMUSG00000020275	Rel	reticuloendotheliosis oncogene [Source:MGI Symbol%3BAcc:MGI:97897]	chr11	0.9015	5.83172	6.88337	0.00870014	0.10392
ENSMUSG00000040532	Abhd11	abhydrolase domain containing 11 [Source:MGI Symbol%3BAcc:MGI:1916008]	chr5	-0.551949	6.33175	6.86924	0.00876921	0.104665
ENSMUSG00000078700	D030028A08Rik	RIKEN cDNA D030028A08 gene [Source:MGI Symbol%3BAcc:MGI:2441931]	chr11	-0.647629	6.19456	6.86566	0.00878679	0.104794
ENSMUSG00000032946	Rasgrp2	RAS%2C guanyl releasing protein 2 [Source:MGI Symbol%3BAcc:MGI:1333849]	chr19	-0.498209	6.90842	6.86302	0.00879976	0.104795
ENSMUSG00000066026	Dhrs3	dehydrogenase/reductase (SDR family) member 3 [Source:MGI Symbol%3BAcc:MGI:1315215]	chr4	1.11086	5.57317	6.86159	0.00880683	0.104795
ENSMUSG00000070354	Gm21975	predicted gene 21975 [Source:MGI Symbol%3BAcc:MGI:5439444]	chr11	-0.543374	6.73302	6.86154	0.00880706	0.104795
ENSMUSG00000080938	Gm6062	predicted gene 6062 [Source:MGI Symbol%3BAcc:MGI:3645240]	chrX	-0.931525	5.36478	6.85982	0.00881556	0.104815
ENSMUSG00000042229	Rabif	RAB interacting factor [Source:MGI Symbol%3BAcc:MGI:2138605]	chr1	-0.600218	6.37411	6.85835	0.00882281	0.104817
ENSMUSG00000047264	Zfp358	zinc finger protein 358 [Source:MGI Symbol%3BAcc:MGI:2153740]	chr8	0.824004	5.92532	6.85706	0.00882919	0.104817
ENSMUSG00000044609	Gm9294	predicted pseudogene 9294 [Source:MGI Symbol%3BAcc:MGI:3648888]	chr7	0.248222	7.72036	6.85239	0.0088523	0.105011
ENSMUSG00000030802	Bckdk	branched chain ketoacid dehydrogenase kinase [Source:MGI Symbol%3BAcc:MGI:1276121]	chr7	-0.555578	6.57241	6.84589	0.00888453	0.105313
ENSMUSG00000040751	Lat2	linker for activation of T cells family%2C member 2 [Source:MGI Symbol%3BAcc:MGI:1926479]	chr5	1.10185	5.49877	6.84062	0.00891078	0.105544
ENSMUSG00000005506	Celf1	CUGBP%2C Elav-like family member 1 [Source:MGI Symbol%3BAcc:MGI:1342295]	chr2	0.312451	7.93391	6.8361	0.00893339	0.105717
ENSMUSG00000020178	Adora2a	adenosine A2a receptor [Source:MGI Symbol%3BAcc:MGI:99402]	chr10	-0.687868	5.40746	6.83497	0.008939	0.105717
ENSMUSG00000020362	Cnot6	CCR4-NOT transcription complex%2C subunit 6 [Source:MGI Symbol%3BAcc:MGI:2144529]	chr11	0.269402	8.30645	6.83261	0.00895083	0.105755
ENSMUSG00000020682	Mmp28	matrix metallopeptidase 28 (epilysin) [Source:MGI Symbol%3BAcc:MGI:2153062]	chr11	-0.951349	5.34222	6.83161	0.00895584	0.105755
ENSMUSG00000069874	Irgm2	immunity-related GTPase family M member 2 [Source:MGI Symbol%3BAcc:MGI:1926262]	chr11	1.09384	5.56775	6.82986	0.00896465	0.105779
ENSMUSG00000032679	Cd59a	CD59a antigen [Source:MGI Symbol%3BAcc:MGI:109177]	chr2	-0.961649	5.76668	6.82208	0.00900375	0.10616
ENSMUSG00000061390	Gm7866	predicted gene 7866 [Source:MGI Symbol%3BAcc:MGI:3644625]	chr9	0.345977	6.84421	6.80844	0.00907278	0.106835
ENSMUSG00000037070	Rbmxl1	RNA binding motif protein%2C X-linked like-1 [Source:MGI Symbol%3BAcc:MGI:1343045]	chr8	0.300457	7.71575	6.80805	0.00907477	0.106835
ENSMUSG00000021583	Erap1	endoplasmic reticulum aminopeptidase 1 [Source:MGI Symbol%3BAcc:MGI:1933403]	chr13	0.625531	6.30784	6.80639	0.00908322	0.106853
ENSMUSG00000014771	Pdcd2	programmed cell death 2 [Source:MGI Symbol%3BAcc:MGI:104643]	chr17	0.400256	7.01405	6.80054	0.00911303	0.107097
ENSMUSG00000063849	Ppcdc	phosphopantothenoylcysteine decarboxylase [Source:MGI Symbol%3BAcc:MGI:1914062]	chr9	0.66032	6.09594	6.79961	0.00911776	0.107097
ENSMUSG00000024986	Hhex	hematopoietically expressed homeobox [Source:MGI Symbol%3BAcc:MGI:96086]	chr19	0.509544	7.08533	6.7941	0.00914596	0.107348
ENSMUSG00000097365	C030034L19Rik	RIKEN cDNA C030034L19 gene [Source:MGI Symbol%3BAcc:MGI:2444519]	chr3	0.900821	5.85366	6.79239	0.00915471	0.107369
ENSMUSG00000025060	Slk	STE20-like kinase [Source:MGI Symbol%3BAcc:MGI:103241]	chr19	-0.319226	7.82067	6.79001	0.00916695	0.107432
ENSMUSG00000082064	Rpl5-ps2	ribisomal protein L5%2C pseudogene 2 [Source:MGI Symbol%3BAcc:MGI:3649355]	chr2	0.145944	9.401	6.78703	0.00918226	0.107461
ENSMUSG00000022439	Parvg	parvin%2C gamma [Source:MGI Symbol%3BAcc:MGI:2158329]	chr15	0.347729	7.45315	6.78684	0.00918324	0.107461
ENSMUSG00000026739	Bmi1	Bmi1 polycomb ring finger oncogene [Source:MGI Symbol%3BAcc:MGI:88174]	chr2	0.563732	6.54767	6.78485	0.00919349	0.1075
ENSMUSG00000063450	Syne2	spectrin repeat containing%2C nuclear envelope 2 [Source:MGI Symbol%3BAcc:MGI:2449316]	chr12	1.00852	5.95598	6.78116	0.00921249	0.107641
ENSMUSG00000102258	Gm38257	predicted gene%2C 38257 [Source:MGI Symbol%3BAcc:MGI:5611485]	chr2	1.02347	5.339	6.77931	0.00922203	0.107671
ENSMUSG00000025375	Aatk	apoptosis-associated tyrosine kinase [Source:MGI Symbol%3BAcc:MGI:1197518]	chr11	-1.0617	5.3859	6.77561	0.00924117	0.107814
ENSMUSG00000042195	Slc35f2	solute carrier family 35%2C member F2 [Source:MGI Symbol%3BAcc:MGI:1919272]	chr9	1.13174	5.42137	6.76719	0.00928491	0.108243
ENSMUSG00000059343	Aldoart1	aldolase 1 A%2C retrogene 1 [Source:MGI Symbol%3BAcc:MGI:2447811]	chr4	-0.873963	5.47849	6.76584	0.00929193	0.108243
ENSMUSG00000054580	Pla2r1	phospholipase A2 receptor 1 [Source:MGI Symbol%3BAcc:MGI:102468]	chr2	-0.815899	5.34617	6.76309	0.00930624	0.108329
ENSMUSG00000020814	Mxra7	matrix-remodelling associated 7 [Source:MGI Symbol%3BAcc:MGI:1914872]	chr11	1.21666	5.40255	6.76174	0.00931328	0.10833
ENSMUSG00000026003	Acadl	acyl-Coenzyme A dehydrogenase%2C long-chain [Source:MGI Symbol%3BAcc:MGI:87866]	chr1	-0.436983	6.94467	6.75109	0.00936902	0.108897
ENSMUSG00000103183	Gm37090	predicted gene%2C 37090 [Source:MGI Symbol%3BAcc:MGI:5610318]	chr4	-1.16207	5.36849	6.74578	0.00939698	0.10914
ENSMUSG00000046949	Nqo2	NAD(P)H dehydrogenase%2C quinone 2 [Source:MGI Symbol%3BAcc:MGI:104513]	chr13	-0.67584	6.06002	6.73905	0.00943249	0.10947
ENSMUSG00000082476	Gm12242	predicted gene 12242 [Source:MGI Symbol%3BAcc:MGI:3649717]	chr11	0.612642	5.88151	6.73673	0.00944476	0.109506
ENSMUSG00000110247	Gm45269	predicted gene 45269 [Source:MGI Symbol%3BAcc:MGI:5791105]	chr8	0.980727	5.39518	6.7358	0.00944969	0.109506
ENSMUSG00000053783	1700016K19Rik	RIKEN cDNA 1700016K19 gene [Source:MGI Symbol%3BAcc:MGI:1921480]	chr11	1.07725	5.35106	6.73315	0.00946373	0.109519
ENSMUSG00000024533	Spire1	spire homolog 1 (Drosophila) [Source:MGI Symbol%3BAcc:MGI:1915416]	chr18	0.542654	6.90437	6.7323	0.00946824	0.109519
ENSMUSG00000029094	Afap1	actin filament associated protein 1 [Source:MGI Symbol%3BAcc:MGI:1917542]	chr5	-1.17704	5.42929	6.73162	0.00947188	0.109519
ENSMUSG00000038539	Atf5	activating transcription factor 5 [Source:MGI Symbol%3BAcc:MGI:2141857]	chr7	-0.899807	5.62868	6.7199	0.00953429	0.110158
ENSMUSG00000022971	Ifnar2	interferon (alpha and beta) receptor 2 [Source:MGI Symbol%3BAcc:MGI:1098243]	chr16	0.522991	6.40958	6.71567	0.00955694	0.110338
ENSMUSG00000049551	Fzd9	frizzled class receptor 9 [Source:MGI Symbol%3BAcc:MGI:1313278]	chr5	1.32639	5.40809	6.71109	0.0095815	0.110539
ENSMUSG00000040856	Dlk1	delta-like 1 homolog (Drosophila) [Source:MGI Symbol%3BAcc:MGI:94900]	chr12	0.707408	6.83849	6.70316	0.00962421	0.11095
ENSMUSG00000057841	Rpl32	ribosomal protein L32 [Source:MGI Symbol%3BAcc:MGI:98038]	chr6	0.136631	10.722	6.69531	0.00966668	0.111326
ENSMUSG00000106386	Gm42991	predicted gene 42991 [Source:MGI Symbol%3BAcc:MGI:5663128]	chr5	-1.36364	5.53694	6.69448	0.00967117	0.111326
ENSMUSG00000025967	Eef1b2	eukaryotic translation elongation factor 1 beta 2 [Source:MGI Symbol%3BAcc:MGI:1929520]	chr1	0.129968	10.2921	6.69165	0.00968652	0.11142
ENSMUSG00000059994	Fcrl1	Fc receptor-like 1 [Source:MGI Symbol%3BAcc:MGI:2442862]	chr3	1.5649	5.38167	6.68742	0.00970958	0.111603
ENSMUSG00000044408	Sptssa	serine palmitoyltransferase%2C small subunit A [Source:MGI Symbol%3BAcc:MGI:1913399]	chr12	0.358422	7.37137	6.68047	0.0097475	0.111945
ENSMUSG00000021892	Sh3bp5	SH3-domain binding protein 5 (BTK-associated) [Source:MGI Symbol%3BAcc:MGI:1344391]	chr14	0.925346	5.80388	6.67933	0.00975375	0.111945
ENSMUSG00000040025	Ythdf2	YTH domain family 2 [Source:MGI Symbol%3BAcc:MGI:2444233]	chr4	0.331631	7.82514	6.67173	0.00979542	0.112269
ENSMUSG00000048076	Arf1	ADP-ribosylation factor 1 [Source:MGI Symbol%3BAcc:MGI:99431]	chr11	-0.257016	8.13721	6.67032	0.00980319	0.112269
ENSMUSG00000097906	Gm9625	predicted gene 9625 [Source:MGI Symbol%3BAcc:MGI:3780033]	chr13	0.193962	8.85307	6.66918	0.00980943	0.112269
ENSMUSG00000037266	Rsrp1	arginine/serine rich protein 1 [Source:MGI Symbol%3BAcc:MGI:106498]	chr4	-0.273629	8.54654	6.66892	0.00981086	0.112269
ENSMUSG00000104891	2510017J16Rik	RIKEN cDNA 2510017J16 gene [Source:MGI Symbol%3BAcc:MGI:1913824]	chr5	-1.04734	5.52563	6.66277	0.00984475	0.112574
ENSMUSG00000020553	Pctp	phosphatidylcholine transfer protein [Source:MGI Symbol%3BAcc:MGI:107375]	chr11	-0.680954	6.10877	6.66098	0.00985464	0.112604
ENSMUSG00000004558	Ndrg2	N-myc downstream regulated gene 2 [Source:MGI Symbol%3BAcc:MGI:1352498]	chr14	-1.10766	5.51009	6.65781	0.0098722	0.112722
ENSMUSG00000057156	Homez	homeodomain leucine zipper-encoding gene [Source:MGI Symbol%3BAcc:MGI:2678023]	chr14	-0.90306	5.82442	6.649	0.00992118	0.113198
ENSMUSG00000020250	Txnrd1	thioredoxin reductase 1 [Source:MGI Symbol%3BAcc:MGI:1354175]	chr10	0.320414	7.74127	6.64679	0.00993349	0.113231
ENSMUSG00000041881	Ndufa7	NADH dehydrogenase (ubiquinone) 1 alpha subcomplex%2C 7 (B14.5a) [Source:MGI Symbol%3BAcc:MGI:1913666]	chr17	0.30145	7.37312	6.64585	0.00993872	0.113231
ENSMUSG00000030161	Gabarapl1	gamma-aminobutyric acid (GABA) A receptor-associated protein-like 1 [Source:MGI Symbol%3BAcc:MGI:1914980]	chr6	0.442888	6.90555	6.64118	0.00996477	0.113445
ENSMUSG00000032040	Dcps	decapping enzyme%2C scavenger [Source:MGI Symbol%3BAcc:MGI:1916555]	chr9	-0.543322	6.28054	6.63716	0.00998729	0.113592
ENSMUSG00000022219	Cideb	cell death-inducing DNA fragmentation factor%2C alpha subunit-like effector B [Source:MGI Symbol%3BAcc:MGI:1270844]	chr14	-1.04071	5.34623	6.63627	0.00999227	0.113592
ENSMUSG00000052248	Zeb2os	zinc finger E-box binding homeobox 2%2C opposite strand [Source:MGI Symbol%3BAcc:MGI:3652108]	chr2	-1.03789	5.57517	6.63066	0.0100238	0.113867
ENSMUSG00000028273	Pdlim5	PDZ and LIM domain 5 [Source:MGI Symbol%3BAcc:MGI:1927489]	chr3	-0.829096	5.94254	6.62795	0.0100391	0.113957
ENSMUSG00000027811	4930579G24Rik	RIKEN cDNA 4930579G24 gene [Source:MGI Symbol%3BAcc:MGI:1923189]	chr3	0.898468	5.82244	6.6261	0.0100495	0.113992
ENSMUSG00000032320	Rcn2	reticulocalbin 2 [Source:MGI Symbol%3BAcc:MGI:1349765]	chr9	0.543436	6.41051	6.62379	0.0100625	0.114057
ENSMUSG00000056917	Sipa1	signal-induced proliferation associated gene 1 [Source:MGI Symbol%3BAcc:MGI:107576]	chr19	0.387199	7.27933	6.61243	0.0101269	0.114703
ENSMUSG00000028576	Ift74	intraflagellar transport 74 [Source:MGI Symbol%3BAcc:MGI:1914944]	chr4	0.722428	5.91822	6.6093	0.0101448	0.114801
ENSMUSG00000110666	Gm9172	predicted gene 9172 [Source:MGI Symbol%3BAcc:MGI:3647102]	chr8	-0.706298	5.32765	6.60619	0.0101625	0.114801
ENSMUSG00000062397	Zfp706	zinc finger protein 706 [Source:MGI Symbol%3BAcc:MGI:1915286]	chr15	0.241505	8.2206	6.60603	0.0101634	0.114801
ENSMUSG00000034947	Tmem106a	transmembrane protein 106A [Source:MGI Symbol%3BAcc:MGI:1922056]	chr11	-0.724073	5.33262	6.60559	0.0101659	0.114801
ENSMUSG00000047126	Cltc	clathrin%2C heavy polypeptide (Hc) [Source:MGI Symbol%3BAcc:MGI:2388633]	chr11	-0.292915	8.21237	6.60444	0.0101725	0.114801
ENSMUSG00000015568	Lpl	lipoprotein lipase [Source:MGI Symbol%3BAcc:MGI:96820]	chr8	0.599542	5.35723	6.60294	0.010181	0.114814
ENSMUSG00000031776	Arl2bp	ADP-ribosylation factor-like 2 binding protein [Source:MGI Symbol%3BAcc:MGI:1349429]	chr8	0.517038	6.47007	6.59648	0.0102181	0.115044
ENSMUSG00000039787	Cercam	cerebral endothelial cell adhesion molecule [Source:MGI Symbol%3BAcc:MGI:2139134]	chr2	-0.736377	6.02199	6.5958	0.010222	0.115044
ENSMUSG00000032860	P2ry2	purinergic receptor P2Y%2C G-protein coupled 2 [Source:MGI Symbol%3BAcc:MGI:105107]	chr7	-0.928735	5.594	6.59507	0.0102262	0.115044
ENSMUSG00000074519	Zfp971	zinc finger protein 971 [Source:MGI Symbol%3BAcc:MGI:1261426]	chr2	-1.06984	5.49219	6.59374	0.0102338	0.115044
ENSMUSG00000052040	Klf13	Kruppel-like factor 13 [Source:MGI Symbol%3BAcc:MGI:1354948]	chr7	-0.397832	7.10675	6.59292	0.0102385	0.115044
ENSMUSG00000098274	Rpl24	ribosomal protein L24 [Source:MGI Symbol%3BAcc:MGI:1915443]	chr16	0.19374	8.57787	6.58949	0.0102583	0.115183
ENSMUSG00000020717	Pecam1	platelet/endothelial cell adhesion molecule 1 [Source:MGI Symbol%3BAcc:MGI:97537]	chr11	-0.6502	6.32868	6.58707	0.0102722	0.11525
ENSMUSG00000030643	Rab30	RAB30%2C member RAS oncogene family [Source:MGI Symbol%3BAcc:MGI:1923235]	chr7	0.591897	5.33153	6.58554	0.010281	0.11525
ENSMUSG00000108560	Gm44695	predicted gene 44695 [Source:MGI Symbol%3BAcc:MGI:5753271]	chr7	0.904942	5.37112	6.5846	0.0102865	0.11525
ENSMUSG00000028343	Erp44	endoplasmic reticulum protein 44 [Source:MGI Symbol%3BAcc:MGI:1923549]	chr4	-0.386394	6.70242	6.57942	0.0103165	0.115503
ENSMUSG00000047409	Ctdspl	CTD (carboxy-terminal domain%2C RNA polymerase II%2C polypeptide A) small phosphatase-like [Source:MGI Symbol%3BAcc:MGI:1916524]	chr9	-0.523559	6.58253	6.57573	0.0103378	0.115651
ENSMUSG00000050379	2006-09-01	septin 6 [Source:MGI Symbol%3BAcc:MGI:1888939]	chrX	0.366893	7.53983	6.57457	0.0103446	0.115651
ENSMUSG00000031627	Irf2	interferon regulatory factor 2 [Source:MGI Symbol%3BAcc:MGI:96591]	chr8	0.496095	6.8712	6.57121	0.0103642	0.115787
ENSMUSG00000105495	Gm42995	predicted gene 42995 [Source:MGI Symbol%3BAcc:MGI:5663132]	chr5	-1.49868	5.41226	6.56228	0.0104163	0.116255
ENSMUSG00000029249	Rest	RE1-silencing transcription factor [Source:MGI Symbol%3BAcc:MGI:104897]	chr5	0.413805	7.36755	6.56147	0.010421	0.116255
ENSMUSG00000068969	Rpl32-ps	ribosomal protein L32%2C pseudogene [Source:MGI Symbol%3BAcc:MGI:98039]	chr3	0.423641	6.37635	6.5572	0.010446	0.11639
ENSMUSG00000006333	Rps9	ribosomal protein S9 [Source:MGI Symbol%3BAcc:MGI:1924096]	chr7	0.116305	10.6695	6.55684	0.0104482	0.11639
ENSMUSG00000026496	Parp1	poly (ADP-ribose) polymerase family%2C member 1 [Source:MGI Symbol%3BAcc:MGI:1340806]	chr1	0.280133	8.26844	6.54823	0.0104988	0.116871
ENSMUSG00000043432	Leng9	leukocyte receptor cluster (LRC) member 9 [Source:MGI Symbol%3BAcc:MGI:2444509]	chr7	-1.02245	5.49362	6.54685	0.010507	0.116878
ENSMUSG00000022106	Rcbtb2	regulator of chromosome condensation (RCC1) and BTB (POZ) domain containing protein 2 [Source:MGI Symbol%3BAcc:MGI:1917200]	chr14	0.53055	6.80253	6.54464	0.0105201	0.116884
ENSMUSG00000043587	Pxylp1	2-phosphoxylose phosphatase 1 [Source:MGI Symbol%3BAcc:MGI:2442444]	chr9	-1.11725	5.71179	6.54422	0.0105225	0.116884
ENSMUSG00000003031	Cdkn1b	cyclin-dependent kinase inhibitor 1B [Source:MGI Symbol%3BAcc:MGI:104565]	chr6	-0.593744	6.14379	6.5414	0.0105392	0.116914
ENSMUSG00000044037	Als2cl	ALS2 C-terminal like [Source:MGI Symbol%3BAcc:MGI:2447532]	chr9	0.851341	5.39094	6.54122	0.0105403	0.116914
ENSMUSG00000020841	Cpd	carboxypeptidase D [Source:MGI Symbol%3BAcc:MGI:107265]	chr11	-0.606647	6.4747	6.53078	0.0106024	0.117518
ENSMUSG00000043061	Tmem18	transmembrane protein 18 [Source:MGI Symbol%3BAcc:MGI:2387176]	chr12	-0.796118	5.85373	6.52899	0.010613	0.117552
ENSMUSG00000063015	Ccni	cyclin I [Source:MGI Symbol%3BAcc:MGI:1341077]	chr5	-0.293255	7.82404	6.52523	0.0106355	0.117647
ENSMUSG00000074364	Ehd2	EH-domain containing 2 [Source:MGI Symbol%3BAcc:MGI:2154274]	chr7	-0.846353	5.45016	6.52503	0.0106367	0.117647
ENSMUSG00000107118	Gm42986	predicted gene 42986 [Source:MGI Symbol%3BAcc:MGI:5663123]	chr5	-1.08855	5.50303	6.52094	0.0106612	0.11775
ENSMUSG00000054814	Usp46	ubiquitin specific peptidase 46 [Source:MGI Symbol%3BAcc:MGI:1916977]	chr5	-0.665468	6.26505	6.52094	0.0106612	0.11775
ENSMUSG00000014077	Chp1	calcineurin-like EF hand protein 1 [Source:MGI Symbol%3BAcc:MGI:1927185]	chr2	-0.488156	6.66848	6.51457	0.0106994	0.118057
ENSMUSG00000024091	Vapa	vesicle-associated membrane protein%2C associated protein A [Source:MGI Symbol%3BAcc:MGI:1353561]	chr17	-0.258248	8.12559	6.51378	0.0107042	0.118057
ENSMUSG00000056228	Cars2	cysteinyl-tRNA synthetase 2 (mitochondrial)(putative) [Source:MGI Symbol%3BAcc:MGI:1919191]	chr8	-0.533712	6.35851	6.51111	0.0107202	0.118138
ENSMUSG00000057359	Gm17494	predicted gene%2C 17494 [Source:MGI Symbol%3BAcc:MGI:4937128]	chr3	-0.904607	5.38364	6.51005	0.0107267	0.118138
ENSMUSG00000006800	Sulf2	sulfatase 2 [Source:MGI Symbol%3BAcc:MGI:1919293]	chr2	1.06084	5.55608	6.50807	0.0107386	0.118185
ENSMUSG00000019823	Mical1	microtubule associated monooxygenase%2C calponin and LIM domain containing 1 [Source:MGI Symbol%3BAcc:MGI:2385847]	chr10	-0.634489	6.02293	6.50674	0.0107466	0.11819
ENSMUSG00000045709	Smkr-ps	smal lysine rich protein 1%2C pseudogene [Source:MGI Symbol%3BAcc:MGI:1923669]	chr6	-0.784485	5.34183	6.50309	0.0107687	0.118349
ENSMUSG00000073702	Rpl31	ribosomal protein L31 [Source:MGI Symbol%3BAcc:MGI:2149632]	chr1	0.168747	9.18209	6.50147	0.0107785	0.118373
ENSMUSG00000029780	Nt5c3	5'-nucleotidase%2C cytosolic III [Source:MGI Symbol%3BAcc:MGI:1927186]	chr6	-0.448123	7.19564	6.50017	0.0107864	0.118377
ENSMUSG00000038683	Pak1ip1	PAK1 interacting protein 1 [Source:MGI Symbol%3BAcc:MGI:1915333]	chr13	0.331762	7.48034	6.49786	0.0108004	0.118446
ENSMUSG00000103216	Gm37248	predicted gene%2C 37248 [Source:MGI Symbol%3BAcc:MGI:5610476]	chr17	1.23787	5.45932	6.49344	0.0108273	0.118658
ENSMUSG00000005142	Man2b1	mannosidase 2%2C alpha B1 [Source:MGI Symbol%3BAcc:MGI:107286]	chr8	-0.36882	7.48497	6.48731	0.0108647	0.118984
ENSMUSG00000016498	Pdcd1lg2	programmed cell death 1 ligand 2 [Source:MGI Symbol%3BAcc:MGI:1930125]	chr19	1.07455	5.35283	6.47924	0.0109142	0.119348
ENSMUSG00000079037	Prnp	prion protein [Source:MGI Symbol%3BAcc:MGI:97769]	chr2	0.832263	5.41507	6.47818	0.0109207	0.119348
ENSMUSG00000020921	Tmem101	transmembrane protein 101 [Source:MGI Symbol%3BAcc:MGI:1923797]	chr11	-0.794233	5.76488	6.47812	0.010921	0.119348
ENSMUSG00000070733	Fryl	FRY like transcription coactivator [Source:MGI Symbol%3BAcc:MGI:1919563]	chr5	-0.47272	6.74318	6.47329	0.0109508	0.119552
ENSMUSG00000026457	Adipor1	adiponectin receptor 1 [Source:MGI Symbol%3BAcc:MGI:1919924]	chr1	-0.4067	7.10662	6.47202	0.0109586	0.119552
ENSMUSG00000065100	Gm26132	predicted gene%2C 26132 [Source:MGI Symbol%3BAcc:MGI:5455909]	chr8	0.851089	5.35092	6.47134	0.0109628	0.119552
ENSMUSG00000031723	Txnl4b	thioredoxin-like 4B [Source:MGI Symbol%3BAcc:MGI:2443724]	chr8	0.94815	5.60232	6.46668	0.0109916	0.119717
ENSMUSG00000046470	Sox18	SRY (sex determining region Y)-box 18 [Source:MGI Symbol%3BAcc:MGI:103559]	chr2	1.10858	5.54503	6.46626	0.0109942	0.119717
ENSMUSG00000024273	2700062C07Rik	RIKEN cDNA 2700062C07 gene [Source:MGI Symbol%3BAcc:MGI:1915296]	chr18	0.734195	5.93818	6.46515	0.011001	0.119717
ENSMUSG00000097417	Gm26669	predicted gene%2C 26669 [Source:MGI Symbol%3BAcc:MGI:5477163]	chr12	0.908156	5.37252	6.46324	0.0110128	0.119762
ENSMUSG00000030413	Pglyrp1	peptidoglycan recognition protein 1 [Source:MGI Symbol%3BAcc:MGI:1345092]	chr7	-1.26141	6.13983	6.45976	0.0110344	0.119913
ENSMUSG00000026234	Ncl	nucleolin [Source:MGI Symbol%3BAcc:MGI:97286]	chr1	0.174637	11.2104	6.45817	0.0110443	0.119936
ENSMUSG00000031948	Kars	lysyl-tRNA synthetase [Source:MGI Symbol%3BAcc:MGI:1934754]	chr8	0.263927	8.03998	6.44512	0.0111258	0.12045
ENSMUSG00000042903	Foxo4	forkhead box O4 [Source:MGI Symbol%3BAcc:MGI:1891915]	chrX	-0.729618	5.85367	6.44438	0.0111304	0.12045
ENSMUSG00000038299	Wdr36	WD repeat domain 36 [Source:MGI Symbol%3BAcc:MGI:1917819]	chr18	0.398394	7.1312	6.44333	0.011137	0.12045
ENSMUSG00000087008	Gm5530	predicted gene 5530 [Source:MGI Symbol%3BAcc:MGI:3646374]	chr1	-0.89727	5.527	6.44331	0.0111371	0.12045
ENSMUSG00000082740	Gm14127	predicted gene 14127 [Source:MGI Symbol%3BAcc:MGI:3652004]	chr2	0.808263	5.51125	6.44226	0.0111436	0.12045
ENSMUSG00000041779	Tram2	translocating chain-associating membrane protein 2 [Source:MGI Symbol%3BAcc:MGI:1924817]	chr1	0.895042	5.62554	6.44206	0.0111449	0.12045
ENSMUSG00000052331	Ankrd44	ankyrin repeat domain 44 [Source:MGI Symbol%3BAcc:MGI:3045243]	chr1	-0.500605	6.54519	6.44191	0.0111459	0.12045
ENSMUSG00000022978	Mis18a	MIS18 kinetochore protein A [Source:MGI Symbol%3BAcc:MGI:1913828]	chr16	-0.517637	6.5591	6.43977	0.0111593	0.120511
ENSMUSG00000081998	Gm13245	predicted gene 13245 [Source:MGI Symbol%3BAcc:MGI:3649656]	chr4	-0.680772	5.32996	6.43853	0.0111671	0.120512
ENSMUSG00000019992	Mtfr2	mitochondrial fission regulator 2 [Source:MGI Symbol%3BAcc:MGI:1919054]	chr10	0.622974	6.09801	6.43031	0.0112189	0.120987
ENSMUSG00000001313	Rnd2	Rho family GTPase 2 [Source:MGI Symbol%3BAcc:MGI:1338755]	chr11	-0.922279	5.66162	6.42819	0.0112323	0.121047
ENSMUSG00000035441	Myo1d	myosin ID [Source:MGI Symbol%3BAcc:MGI:107728]	chr11	-0.861434	5.43476	6.42453	0.0112555	0.12113
ENSMUSG00000040651	Fam208a	family with sequence similarity 208%2C member A [Source:MGI Symbol%3BAcc:MGI:1921694]	chr14	-0.512657	6.77266	6.42345	0.0112623	0.12113
ENSMUSG00000061751	Kalrn	kalirin%2C RhoGEF kinase [Source:MGI Symbol%3BAcc:MGI:2685385]	chr16	0.995579	5.45292	6.42328	0.0112634	0.12113
ENSMUSG00000025026	Add3	adducin 3 (gamma) [Source:MGI Symbol%3BAcc:MGI:1351615]	chr19	-0.408575	7.15159	6.42125	0.0112763	0.121185
ENSMUSG00000005161	Prdx2	peroxiredoxin 2 [Source:MGI Symbol%3BAcc:MGI:109486]	chr8	0.324726	8.3064	6.4169	0.0113039	0.121276
ENSMUSG00000037022	Mmaa	methylmalonic aciduria (cobalamin deficiency) type A [Source:MGI Symbol%3BAcc:MGI:1923805]	chr8	1.08342	5.61153	6.4164	0.0113071	0.121276
ENSMUSG00000062585	Cnr2	cannabinoid receptor 2 (macrophage) [Source:MGI Symbol%3BAcc:MGI:104650]	chr4	-1.04442	5.64173	6.41624	0.0113081	0.121276
ENSMUSG00000089829	Gm16565	predicted gene 16565 [Source:MGI Symbol%3BAcc:MGI:4414985]	chr1	-0.805577	5.3389	6.41489	0.0113167	0.121284
ENSMUSG00000040857	Erf	Ets2 repressor factor [Source:MGI Symbol%3BAcc:MGI:109637]	chr7	0.727645	5.79244	6.40923	0.0113529	0.121588
ENSMUSG00000097471	5830432E09Rik	RIKEN cDNA 5830432E09 gene [Source:MGI Symbol%3BAcc:MGI:1915015]	chr7	1.01146	5.36188	6.40322	0.0113913	0.121903
ENSMUSG00000094338	Hist1h2bl	histone cluster 1%2C H2bl [Source:MGI Symbol%3BAcc:MGI:2448403]	chr13	-0.993606	5.36099	6.40218	0.011398	0.121903
ENSMUSG00000026536	Ifi211	interferon activated gene 211 [Source:MGI Symbol%3BAcc:MGI:3041120]	chr1	-1.8497	5.39338	6.40047	0.011409	0.121937
ENSMUSG00000028089	Chd1l	chromodomain helicase DNA binding protein 1-like [Source:MGI Symbol%3BAcc:MGI:1915308]	chr3	0.565032	6.37808	6.3991	0.0114178	0.121947
ENSMUSG00000004317	Clcn5	chloride channel%2C voltage-sensitive 5 [Source:MGI Symbol%3BAcc:MGI:99486]	chrX	0.854675	5.83099	6.39397	0.0114508	0.122216
ENSMUSG00000020396	Nefh	neurofilament%2C heavy polypeptide [Source:MGI Symbol%3BAcc:MGI:97309]	chr11	0.909051	5.91994	6.39211	0.0114629	0.12226
ENSMUSG00000071102	Gm10313	predicted pseudogene 10313 [Source:MGI Symbol%3BAcc:MGI:3642852]	chr8	-0.899186	5.41879	6.39038	0.0114741	0.122272
ENSMUSG00000111017	RP23-23P9.3		chr9	-1.21587	5.39937	6.38951	0.0114797	0.122272
ENSMUSG00000021843	Ktn1	kinectin 1 [Source:MGI Symbol%3BAcc:MGI:109153]	chr14	0.375533	7.39476	6.38733	0.0114938	0.122338
ENSMUSG00000019370	Calm3	calmodulin 3 [Source:MGI Symbol%3BAcc:MGI:103249]	chr7	-0.258253	7.8591	6.3765	0.0115641	0.123002
ENSMUSG00000005148	Klf5	Kruppel-like factor 5 [Source:MGI Symbol%3BAcc:MGI:1338056]	chr14	-1.10394	5.45039	6.37464	0.0115763	0.123021
ENSMUSG00000020361	Hspa4	heat shock protein 4 [Source:MGI Symbol%3BAcc:MGI:1342292]	chr11	0.247323	8.84936	6.37093	0.0116004	0.123021
ENSMUSG00000040990	Sh3kbp1	SH3-domain kinase binding protein 1 [Source:MGI Symbol%3BAcc:MGI:1889583]	chrX	-0.419449	7.09931	6.36987	0.0116074	0.123021
ENSMUSG00000041297	Cdk13	cyclin-dependent kinase 13 [Source:MGI Symbol%3BAcc:MGI:1916812]	chr13	-0.380332	7.07192	6.36948	0.0116099	0.123021
ENSMUSG00000062075	Lmnb2	lamin B2 [Source:MGI Symbol%3BAcc:MGI:96796]	chr10	-0.465107	6.54994	6.36924	0.0116115	0.123021
ENSMUSG00000104514	Gm37164	predicted gene%2C 37164 [Source:MGI Symbol%3BAcc:MGI:5610392]	chr3	-0.888545	5.46717	6.36896	0.0116134	0.123021
ENSMUSG00000073609	D2hgdh	D-2-hydroxyglutarate dehydrogenase [Source:MGI Symbol%3BAcc:MGI:2138209]	chr1	-0.825027	5.68884	6.35908	0.0116782	0.123623
ENSMUSG00000009772	Nuak2	NUAK family%2C SNF1-like kinase%2C 2 [Source:MGI Symbol%3BAcc:MGI:1921387]	chr1	-0.97435	5.57963	6.35732	0.0116898	0.123662
ENSMUSG00000024077	Strn	striatin%2C calmodulin binding protein [Source:MGI Symbol%3BAcc:MGI:1333757]	chr17	-0.588147	6.28728	6.35029	0.0117362	0.124069
ENSMUSG00000030835	Nomo1	nodal modulator 1 [Source:MGI Symbol%3BAcc:MGI:2385850]	chr7	-0.388437	7.34348	6.34764	0.0117538	0.124169
ENSMUSG00000079509	Zfx	zinc finger protein X-linked [Source:MGI Symbol%3BAcc:MGI:99211]	chrX	0.534316	6.53709	6.34182	0.0117924	0.124456
ENSMUSG00000035914	Cd276	CD276 antigen [Source:MGI Symbol%3BAcc:MGI:2183926]	chr9	0.95256	5.39685	6.34114	0.0117969	0.124456
ENSMUSG00000038759	Nup205	nucleoporin 205 [Source:MGI Symbol%3BAcc:MGI:2141625]	chr6	0.306557	7.46269	6.33858	0.0118139	0.124495
ENSMUSG00000038208	Pgap3	post-GPI attachment to proteins 3 [Source:MGI Symbol%3BAcc:MGI:2444461]	chr11	0.900454	5.37789	6.33818	0.0118166	0.124495
ENSMUSG00000003226	Ranbp2	RAN binding protein 2 [Source:MGI Symbol%3BAcc:MGI:894323]	chr10	-0.31777	8.24399	6.33235	0.0118555	0.12482
ENSMUSG00000001082	Mfsd10	major facilitator superfamily domain containing 10 [Source:MGI Symbol%3BAcc:MGI:1915544]	chr5	-0.458102	6.89933	6.33098	0.0118647	0.124832
ENSMUSG00000026755	Arpc5l	actin related protein 2/3 complex%2C subunit 5-like [Source:MGI Symbol%3BAcc:MGI:1921442]	chr2	0.428866	6.92564	6.32979	0.0118727	0.124832
ENSMUSG00000023067	Cdkn1a	cyclin-dependent kinase inhibitor 1A (P21) [Source:MGI Symbol%3BAcc:MGI:104556]	chr17	-1.03443	5.5557	6.32571	0.0119	0.125034
ENSMUSG00000022587	Ly6e	lymphocyte antigen 6 complex%2C locus E [Source:MGI Symbol%3BAcc:MGI:106651]	chr15	-0.280963	8.80421	6.3187	0.0119471	0.125365
ENSMUSG00000039217	Il18	interleukin 18 [Source:MGI Symbol%3BAcc:MGI:107936]	chr9	1.07674	5.37484	6.31765	0.0119542	0.125365
ENSMUSG00000029570	Lfng	LFNG O-fucosylpeptide 3-beta-N-acetylglucosaminyltransferase [Source:MGI Symbol%3BAcc:MGI:1095413]	chr5	0.88681	5.53497	6.31744	0.0119556	0.125365
ENSMUSG00000020900	Myh10	myosin%2C heavy polypeptide 10%2C non-muscle [Source:MGI Symbol%3BAcc:MGI:1930780]	chr11	-0.698083	6.98988	6.3125	0.011989	0.125629
ENSMUSG00000024937	Ehbp1l1	EH domain binding protein 1-like 1 [Source:MGI Symbol%3BAcc:MGI:3612340]	chr19	-0.496664	6.78908	6.30887	0.0120136	0.125802
ENSMUSG00000049225	Pdp1	pyruvate dehyrogenase phosphatase catalytic subunit 1 [Source:MGI Symbol%3BAcc:MGI:2685870]	chr4	1.01787	5.52747	6.30072	0.0120689	0.126156
ENSMUSG00000025743	Sdc3	syndecan 3 [Source:MGI Symbol%3BAcc:MGI:1349163]	chr4	1.08064	5.37772	6.3001	0.0120731	0.126156
ENSMUSG00000092341	Malat1	metastasis associated lung adenocarcinoma transcript 1 (non-coding RNA) [Source:MGI Symbol%3BAcc:MGI:1919539]	chr19	-0.271744	11.1977	6.29942	0.0120778	0.126156
ENSMUSG00000000693	Loxl3	lysyl oxidase-like 3 [Source:MGI Symbol%3BAcc:MGI:1337004]	chr6	-0.98688	5.3681	6.29911	0.0120798	0.126156
ENSMUSG00000053641	Dennd4a	DENN/MADD domain containing 4A [Source:MGI Symbol%3BAcc:MGI:2142979]	chr9	-0.552909	6.46198	6.29452	0.0121112	0.126384
ENSMUSG00000004207	Psap	prosaposin [Source:MGI Symbol%3BAcc:MGI:97783]	chr10	0.50193	6.54935	6.29303	0.0121214	0.126384
ENSMUSG00000020901	Pik3r5	phosphoinositide-3-kinase%2C regulatory subunit 5%2C p101 [Source:MGI Symbol%3BAcc:MGI:2443588]	chr11	1.14126	5.42625	6.29235	0.012126	0.126384
ENSMUSG00000013465	Nelfb	negative elongation factor complex member B [Source:MGI Symbol%3BAcc:MGI:1931035]	chr2	-0.410664	6.71162	6.28013	0.0122099	0.127173
ENSMUSG00000102752	Gm7694	predicted gene 7694 [Source:MGI Symbol%3BAcc:MGI:3649135]	chr1	1.09087	5.41983	6.2771	0.0122308	0.127306
ENSMUSG00000053553	3110082I17Rik	RIKEN cDNA 3110082I17 gene [Source:MGI Symbol%3BAcc:MGI:1920462]	chr5	0.466645	6.7	6.27587	0.0122393	0.127308
ENSMUSG00000043445	Pgp	phosphoglycolate phosphatase [Source:MGI Symbol%3BAcc:MGI:1914328]	chr17	-0.458547	6.94086	6.27319	0.0122578	0.127416
ENSMUSG00000038369	Ncoa6	nuclear receptor coactivator 6 [Source:MGI Symbol%3BAcc:MGI:1929915]	chr2	-0.523026	6.56965	6.26435	0.0123191	0.127926
ENSMUSG00000030876	Mettl9	methyltransferase like 9 [Source:MGI Symbol%3BAcc:MGI:1914862]	chr7	0.445914	7.08393	6.26374	0.0123234	0.127926
ENSMUSG00000031264	Btk	Bruton agammaglobulinemia tyrosine kinase [Source:MGI Symbol%3BAcc:MGI:88216]	chrX	0.471697	6.62102	6.25631	0.0123751	0.128378
ENSMUSG00000002111	Spi1	spleen focus forming virus (SFFV) proviral integration oncogene [Source:MGI Symbol%3BAcc:MGI:98282]	chr2	-0.372259	7.82108	6.25387	0.0123922	0.128469
ENSMUSG00000012848	Rps5	ribosomal protein S5 [Source:MGI Symbol%3BAcc:MGI:1097682]	chr7	0.124243	11.3073	6.25124	0.0124106	0.128574
ENSMUSG00000030538	Cib1	calcium and integrin binding 1 (calmyrin) [Source:MGI Symbol%3BAcc:MGI:1344418]	chr7	0.477162	6.4654	6.24929	0.0124243	0.12863
ENSMUSG00000078350	Smim1	small integral membrane protein 1 [Source:MGI Symbol%3BAcc:MGI:1916109]	chr4	-0.895419	6.27446	6.24592	0.012448	0.128789
ENSMUSG00000027408	Cpxm1	carboxypeptidase X 1 (M14 family) [Source:MGI Symbol%3BAcc:MGI:1934569]	chr2	0.933512	5.52392	6.24408	0.0124609	0.128838
ENSMUSG00000029866	Kel	Kell blood group [Source:MGI Symbol%3BAcc:MGI:1346053]	chr6	-0.930927	6.0112	6.23667	0.0125132	0.129292
ENSMUSG00000078566	Bnip3	BCL2/adenovirus E1B interacting protein 3 [Source:MGI Symbol%3BAcc:MGI:109326]	chr7	-0.675437	6.22075	6.235	0.012525	0.129295
ENSMUSG00000024594	Prrc1	proline-rich coiled-coil 1 [Source:MGI Symbol%3BAcc:MGI:1916106]	chr18	-0.516727	6.45277	6.2342	0.0125306	0.129295
ENSMUSG00000024427	Spry4	sprouty homolog 4 (Drosophila) [Source:MGI Symbol%3BAcc:MGI:1345144]	chr18	0.63968	5.33829	6.23309	0.0125384	0.129295
ENSMUSG00000030105	Arl8b	ADP-ribosylation factor-like 8B [Source:MGI Symbol%3BAcc:MGI:1914416]	chr6	0.438814	6.8943	6.23002	0.0125602	0.129361
ENSMUSG00000032741	Tpcn1	two pore channel 1 [Source:MGI Symbol%3BAcc:MGI:2182472]	chr5	-0.532139	6.54215	6.22984	0.0125615	0.129361
ENSMUSG00000044229	Nxpe4	neurexophilin and PC-esterase domain family%2C member 4 [Source:MGI Symbol%3BAcc:MGI:1924792]	chr9	-0.813255	5.5032	6.21673	0.0126549	0.130236
ENSMUSG00000084350	Znf41-ps	ZNF41%2C pseudogene [Source:MGI Symbol%3BAcc:MGI:1917255]	chr4	-0.731101	5.67417	6.21115	0.0126948	0.13055
ENSMUSG00000026748	Plxdc2	plexin domain containing 2 [Source:MGI Symbol%3BAcc:MGI:1914698]	chr2	-0.917325	5.7934	6.21013	0.0127021	0.13055
ENSMUSG00000067071	Hes6	hairy and enhancer of split 6 [Source:MGI Symbol%3BAcc:MGI:1859852]	chr1	0.45849	6.67891	6.20801	0.0127174	0.13062
ENSMUSG00000027506	Tpd52	tumor protein D52 [Source:MGI Symbol%3BAcc:MGI:107749]	chr3	0.534116	6.59271	6.20389	0.012747	0.130838
ENSMUSG00000102516	Gm38340	predicted gene%2C 38340 [Source:MGI Symbol%3BAcc:MGI:5611568]	chr7	1.08952	5.38558	6.20268	0.0127557	0.13084
ENSMUSG00000105985	Gm42993	predicted gene 42993 [Source:MGI Symbol%3BAcc:MGI:5663130]	chr5	-1.32358	5.55353	6.19099	0.0128402	0.131621
ENSMUSG00000079018	Ly6c1	lymphocyte antigen 6 complex%2C locus C1 [Source:MGI Symbol%3BAcc:MGI:96882]	chr15	-0.682722	5.34603	6.18805	0.0128616	0.131753
ENSMUSG00000021108	Prkch	protein kinase C%2C eta [Source:MGI Symbol%3BAcc:MGI:97600]	chr12	0.885039	5.73935	6.18528	0.0128818	0.131873
ENSMUSG00000031583	Wrn	Werner syndrome homolog (human) [Source:MGI Symbol%3BAcc:MGI:109635]	chr8	-0.478943	7.0318	6.17744	0.0129389	0.132292
ENSMUSG00000039087	Rreb1	ras responsive element binding protein 1 [Source:MGI Symbol%3BAcc:MGI:2443664]	chr13	-0.41281	7.13701	6.17732	0.0129398	0.132292
ENSMUSG00000029810	Tmem176b	transmembrane protein 176B [Source:MGI Symbol%3BAcc:MGI:1916348]	chr6	0.426523	7.64318	6.17586	0.0129505	0.132315
ENSMUSG00000009907	Vps4b	vacuolar protein sorting 4B [Source:MGI Symbol%3BAcc:MGI:1100499]	chr1	0.363686	7.2949	6.16375	0.0130394	0.133136
ENSMUSG00000091931	Gon7	GON7%2C KEOPS complex subunit homolog [Source:MGI Symbol%3BAcc:MGI:4845848]	chr12	-0.731958	5.83656	6.16128	0.0130577	0.133235
ENSMUSG00000030729	Pgm2l1	phosphoglucomutase 2-like 1 [Source:MGI Symbol%3BAcc:MGI:1918224]	chr7	0.55066	6.49229	6.1588	0.013076	0.133256
ENSMUSG00000028860	Sytl1	synaptotagmin-like 1 [Source:MGI Symbol%3BAcc:MGI:1933365]	chr4	1.09921	5.55473	6.15855	0.0130779	0.133256
ENSMUSG00000093904	Tomm20	translocase of outer mitochondrial membrane 20 homolog (yeast) [Source:MGI Symbol%3BAcc:MGI:1915202]	chr8	0.364311	6.98534	6.15704	0.013089	0.133256
ENSMUSG00000030555	Ttc23	tetratricopeptide repeat domain 23 [Source:MGI Symbol%3BAcc:MGI:1914259]	chr7	0.929965	5.37045	6.15525	0.0131022	0.133256
ENSMUSG00000048772	Tmem53	transmembrane protein 53 [Source:MGI Symbol%3BAcc:MGI:1916027]	chr4	-1.06519	5.43599	6.15314	0.0131179	0.133256
ENSMUSG00000087050	Dhrs13os	dehydrogenase/reductase (SDR family) member 13%2C opposite strand [Source:MGI Symbol%3BAcc:MGI:1924478]	chr11	-0.64639	5.34866	6.15296	0.0131193	0.133256
ENSMUSG00000081769	Gm12216	predicted gene 12216 [Source:MGI Symbol%3BAcc:MGI:3650088]	chr11	1.16454	5.40557	6.15289	0.0131198	0.133256
ENSMUSG00000024687	Osbp	oxysterol binding protein [Source:MGI Symbol%3BAcc:MGI:97447]	chr19	-0.512756	6.44202	6.1511	0.0131331	0.133304
ENSMUSG00000053644	Aldh7a1	aldehyde dehydrogenase family 7%2C member A1 [Source:MGI Symbol%3BAcc:MGI:108186]	chr18	0.521623	6.44528	6.14513	0.0131774	0.133501
ENSMUSG00000066677	Ifi208	interferon activated gene 208 [Source:MGI Symbol%3BAcc:MGI:2442822]	chr1	1.0979	5.34399	6.14408	0.0131853	0.133501
ENSMUSG00000061167	Rpl15-ps3	ribosomal protein L15%2C pseudogene 3 [Source:MGI Symbol%3BAcc:MGI:3782952]	chr9	0.161109	8.84421	6.14372	0.013188	0.133501
ENSMUSG00000035165	Kcne3	potassium voltage-gated channel%2C Isk-related subfamily%2C gene 3 [Source:MGI Symbol%3BAcc:MGI:1891124]	chr7	-1.23103	5.36942	6.14293	0.0131938	0.133501
ENSMUSG00000022443	Myh9	myosin%2C heavy polypeptide 9%2C non-muscle [Source:MGI Symbol%3BAcc:MGI:107717]	chr15	-0.31369	8.03718	6.14158	0.0132039	0.133501
ENSMUSG00000054855	Rnd1	Rho family GTPase 1 [Source:MGI Symbol%3BAcc:MGI:2444878]	chr15	-0.687505	5.36549	6.14156	0.0132041	0.133501
ENSMUSG00000052751	Repin1	replication initiator 1 [Source:MGI Symbol%3BAcc:MGI:1889817]	chr6	0.719519	5.95018	6.13265	0.0132708	0.134077
ENSMUSG00000000776	Polr3d	polymerase (RNA) III (DNA directed) polypeptide D [Source:MGI Symbol%3BAcc:MGI:1914315]	chr14	0.614355	6.30964	6.13115	0.013282	0.134077
ENSMUSG00000016386	Mpped2	metallophosphoesterase domain containing 2 [Source:MGI Symbol%3BAcc:MGI:1924265]	chr2	1.03007	5.66444	6.1305	0.0132869	0.134077
ENSMUSG00000033706	Smyd5	SET and MYND domain containing 5 [Source:MGI Symbol%3BAcc:MGI:108048]	chr6	0.461927	6.62527	6.12157	0.0133543	0.134669
ENSMUSG00000026311	Asb1	ankyrin repeat and SOCS box-containing 1 [Source:MGI Symbol%3BAcc:MGI:1929735]	chr1	-0.91235	5.6472	6.12032	0.0133636	0.13467
ENSMUSG00000080848	Gm9385	predicted pseudogene 9385 [Source:MGI Symbol%3BAcc:MGI:3646182]	chr9	0.176792	9.16728	6.11856	0.013377	0.13467
ENSMUSG00000080316	Spaca6	sperm acrosome associated 6 [Source:MGI Symbol%3BAcc:MGI:1922452]	chr17	0.914931	5.42362	6.11811	0.0133804	0.13467
ENSMUSG00000042901	Aida	axin interactor%2C dorsalization associated [Source:MGI Symbol%3BAcc:MGI:1919737]	chr1	-0.505925	6.49098	6.11398	0.0134117	0.134885
ENSMUSG00000022043	Trim35	tripartite motif-containing 35 [Source:MGI Symbol%3BAcc:MGI:1914104]	chr14	0.458315	6.62914	6.11301	0.0134191	0.134885
ENSMUSG00000070284	Gmppb	GDP-mannose pyrophosphorylase B [Source:MGI Symbol%3BAcc:MGI:2660880]	chr9	-0.799834	5.66084	6.10649	0.0134687	0.135296
ENSMUSG00000001739	Cldn15	claudin 15 [Source:MGI Symbol%3BAcc:MGI:1913103]	chr5	-1.24738	5.56469	6.10348	0.0134916	0.135439
ENSMUSG00000100078	Gm6170	predicted gene 6170 [Source:MGI Symbol%3BAcc:MGI:3643368]	chr1	0.413826	6.3342	6.10121	0.0135089	0.135525
ENSMUSG00000037706	Cd81	CD81 antigen [Source:MGI Symbol%3BAcc:MGI:1096398]	chr7	0.309314	7.85988	6.09717	0.0135398	0.135748
ENSMUSG00000042213	Zfand4	zinc finger%2C AN1-type domain 4 [Source:MGI Symbol%3BAcc:MGI:1914742]	chr6	-0.854588	5.76983	6.09198	0.0135797	0.13606
ENSMUSG00000039263	Npepl1	aminopeptidase-like 1 [Source:MGI Symbol%3BAcc:MGI:2448523]	chr2	-0.38897	7.03663	6.08906	0.0136021	0.136072
ENSMUSG00000057329	Bcl2	B cell leukemia/lymphoma 2 [Source:MGI Symbol%3BAcc:MGI:88138]	chr1	0.587363	6.48355	6.08889	0.0136035	0.136072
ENSMUSG00000040913	Fbxw4	F-box and WD-40 domain protein 4 [Source:MGI Symbol%3BAcc:MGI:1354698]	chr19	0.83313	5.59751	6.0884	0.0136072	0.136072
ENSMUSG00000022586	Ly6i	lymphocyte antigen 6 complex%2C locus I [Source:MGI Symbol%3BAcc:MGI:1888480]	chr15	-0.593257	5.34199	6.08471	0.0136357	0.136117
ENSMUSG00000080832	M6pr-ps	mannose-6-phosphate receptor%2C pseudogene [Source:MGI Symbol%3BAcc:MGI:96905]	chr3	-0.777566	5.36016	6.08448	0.0136375	0.136117
ENSMUSG00000084085	Gm16140	predicted gene 16140 [Source:MGI Symbol%3BAcc:MGI:3802123]	chr11	1.03776	5.47457	6.08335	0.0136461	0.136117
ENSMUSG00000071671	Gm10343	predicted gene 10343 [Source:MGI Symbol%3BAcc:MGI:3642690]	chr16	0.851444	5.33739	6.08328	0.0136467	0.136117
ENSMUSG00000032377	Plscr4	phospholipid scramblase 4 [Source:MGI Symbol%3BAcc:MGI:2143267]	chr9	0.763318	5.33886	6.06986	0.0137508	0.137067
ENSMUSG00000022964	Tmem50b	transmembrane protein 50B [Source:MGI Symbol%3BAcc:MGI:1925225]	chr16	-1.02746	5.596	6.06788	0.0137662	0.137132
ENSMUSG00000014158	Trpv4	transient receptor potential cation channel%2C subfamily V%2C member 4 [Source:MGI Symbol%3BAcc:MGI:1926945]	chr5	-1.11407	5.35104	6.06548	0.013785	0.137231
ENSMUSG00000036327	Qsox2	quiescin Q6 sulfhydryl oxidase 2 [Source:MGI Symbol%3BAcc:MGI:2387194]	chr2	-0.734302	5.82414	6.05875	0.0138375	0.137667
ENSMUSG00000022390	Zc3h7b	zinc finger CCCH type containing 7B [Source:MGI Symbol%3BAcc:MGI:1328310]	chr15	0.475144	6.71784	6.049	0.0139142	0.138307
ENSMUSG00000014813	Stc1	stanniocalcin 1 [Source:MGI Symbol%3BAcc:MGI:109131]	chr14	2.09076	5.41733	6.04772	0.0139243	0.138307
ENSMUSG00000060224	Pyroxd2	pyridine nucleotide-disulphide oxidoreductase domain 2 [Source:MGI Symbol%3BAcc:MGI:1921830]	chr19	-1.09009	5.42126	6.04606	0.0139374	0.138307
ENSMUSG00000089902	Gm13625	predicted gene 13625 [Source:MGI Symbol%3BAcc:MGI:3709621]	chr2	1.02935	5.44918	6.04604	0.0139375	0.138307
ENSMUSG00000052949	Rnf157	ring finger protein 157 [Source:MGI Symbol%3BAcc:MGI:2442484]	chr11	0.852943	5.8061	6.03944	0.0139897	0.138736
ENSMUSG00000030117	Gdf3	growth differentiation factor 3 [Source:MGI Symbol%3BAcc:MGI:95686]	chr6	-0.935867	5.99004	6.03445	0.0140293	0.138983
ENSMUSG00000063628	Gm7665	predicted pseudogene 7665 [Source:MGI Symbol%3BAcc:MGI:3645651]	chr18	-0.744601	5.72508	6.03406	0.0140324	0.138983
ENSMUSG00000081350	Gm5388	predicted gene 5388 [Source:MGI Symbol%3BAcc:MGI:3647395]	chrX	0.810473	5.5395	6.02772	0.0140829	0.139322
ENSMUSG00000026974	Zmynd19	zinc finger%2C MYND domain containing 19 [Source:MGI Symbol%3BAcc:MGI:1914437]	chr2	0.470456	6.771	6.0275	0.0140846	0.139322
ENSMUSG00000057963	Itpk1	inositol 1%2C3%2C4-triphosphate 5/6 kinase [Source:MGI Symbol%3BAcc:MGI:2446159]	chr12	0.778047	5.8117	6.02521	0.014103	0.139415
ENSMUSG00000022607	Ptk2	PTK2 protein tyrosine kinase 2 [Source:MGI Symbol%3BAcc:MGI:95481]	chr15	0.884278	5.84763	6.02021	0.014143	0.139722
ENSMUSG00000031458	Coprs	coordinator of PRMT5%2C differentiation stimulator [Source:MGI Symbol%3BAcc:MGI:1913673]	chr8	-0.945577	5.60869	6.01322	0.0141991	0.140187
ENSMUSG00000046031	Fam26f	family with sequence similarity 26%2C member F [Source:MGI Symbol%3BAcc:MGI:2443082]	chr10	1.14815	5.40337	6.01098	0.0142171	0.140275
ENSMUSG00000028582	Cc2d1b	coiled-coil and C2 domain containing 1B [Source:MGI Symbol%3BAcc:MGI:2443076]	chr4	-0.485235	6.27048	6.00732	0.0142467	0.140478
ENSMUSG00000021958	Pinx1	PIN2/TERF1 interacting%2C telomerase inhibitor 1 [Source:MGI Symbol%3BAcc:MGI:1919650]	chr14	0.575571	6.35994	6.00474	0.0142675	0.140594
ENSMUSG00000052713	Zfp608	zinc finger protein 608 [Source:MGI Symbol%3BAcc:MGI:2442338]	chr18	0.54679	7.17578	5.99879	0.0143157	0.140979
ENSMUSG00000023055	Calcoco1	calcium binding and coiled coil domain 1 [Source:MGI Symbol%3BAcc:MGI:1914738]	chr15	-0.800919	5.74008	5.99569	0.0143409	0.141083
ENSMUSG00000073982	Rhog	ras homolog family member G [Source:MGI Symbol%3BAcc:MGI:1928370]	chr7	-0.328898	7.51671	5.9948	0.0143481	0.141083
ENSMUSG00000028869	Gnl2	guanine nucleotide binding protein-like 2 (nucleolar) [Source:MGI Symbol%3BAcc:MGI:2385207]	chr4	0.337941	7.43884	5.99414	0.0143535	0.141083
ENSMUSG00000056708	Ier5	immediate early response 5 [Source:MGI Symbol%3BAcc:MGI:1337072]	chr1	0.80982	5.71292	5.9894	0.0143921	0.141373
ENSMUSG00000024766	Lipo3	lipase%2C member O3 [Source:MGI Symbol%3BAcc:MGI:2147592]	chr19	0.85206	5.93584	5.98422	0.0144344	0.1417
ENSMUSG00000075420	Smim6	small integral membrane protein 6 [Source:MGI Symbol%3BAcc:MGI:1915778]	chr11	1.00032	5.53281	5.98311	0.0144435	0.1417
ENSMUSG00000045928	4933440M02Rik	RIKEN cDNA 4933440M02 gene [Source:MGI Symbol%3BAcc:MGI:1918458]	chr7	-1.26172	5.35446	5.98006	0.0144685	0.141805
ENSMUSG00000068267	Cenpb	centromere protein B [Source:MGI Symbol%3BAcc:MGI:88376]	chr2	0.397452	6.89095	5.97957	0.0144725	0.141805
ENSMUSG00000105452	Gm5276	predicted gene 5276 [Source:MGI Symbol%3BAcc:MGI:3646382]	chr3	-0.562081	5.99265	5.97646	0.0144981	0.141966
ENSMUSG00000032373	Car12	carbonic anhydrase 12 [Source:MGI Symbol%3BAcc:MGI:1923709]	chr9	1.07484	5.42874	5.9734	0.0145232	0.142082
ENSMUSG00000025544	Tm9sf2	transmembrane 9 superfamily member 2 [Source:MGI Symbol%3BAcc:MGI:1915309]	chr14	-0.371514	7.07609	5.9728	0.0145282	0.142082
ENSMUSG00000040693	Slco4c1	solute carrier organic anion transporter family%2C member 4C1 [Source:MGI Symbol%3BAcc:MGI:2442784]	chr1	-0.679655	5.36941	5.96895	0.01456	0.142264
ENSMUSG00000019813	Cep57l1	centrosomal protein 57-like 1 [Source:MGI Symbol%3BAcc:MGI:1915511]	chr10	0.483475	6.50483	5.96786	0.0145689	0.142264
ENSMUSG00000004730	Adgre1	adhesion G protein-coupled receptor E1 [Source:MGI Symbol%3BAcc:MGI:106912]	chr17	-1.03131	5.37792	5.96618	0.0145829	0.142264
ENSMUSG00000041617	Ccdc74a	coiled-coil domain containing 74A [Source:MGI Symbol%3BAcc:MGI:1919565]	chr16	0.857534	5.34627	5.96611	0.0145834	0.142264
ENSMUSG00000042249	Grk3	G protein-coupled receptor kinase 3 [Source:MGI Symbol%3BAcc:MGI:87941]	chr5	-0.664232	6.24537	5.95706	0.0146585	0.142907
ENSMUSG00000018008	Cyth4	cytohesin 4 [Source:MGI Symbol%3BAcc:MGI:2441702]	chr15	0.5047	6.50738	5.95444	0.0146802	0.142933
ENSMUSG00000082927	Gm5863	predicted gene 5863 [Source:MGI Symbol%3BAcc:MGI:3648580]	chrX	-0.550764	5.84535	5.9533	0.0146897	0.142933
ENSMUSG00000052031	Tagap1	T cell activation GTPase activating protein 1 [Source:MGI Symbol%3BAcc:MGI:1919786]	chr17	0.586441	6.21803	5.95242	0.0146971	0.142933
ENSMUSG00000031839	Hsbp1	heat shock factor binding protein 1 [Source:MGI Symbol%3BAcc:MGI:1915446]	chr8	-0.362983	7.09978	5.95231	0.014698	0.142933
ENSMUSG00000029516	Cit	citron [Source:MGI Symbol%3BAcc:MGI:105313]	chr5	-0.373824	7.32975	5.95053	0.0147129	0.142988
ENSMUSG00000042694	Stn1	STN1%2C CST complex subunit [Source:MGI Symbol%3BAcc:MGI:1915581]	chr19	0.925707	5.54294	5.94878	0.0147275	0.143015
ENSMUSG00000059835	Rpl13-ps3	ribosomal protein L13%2C pseudogene 3 [Source:MGI Symbol%3BAcc:MGI:3646682]	chr14	-0.738449	5.57492	5.94692	0.014743	0.143015
ENSMUSG00000082431	Tdpx-ps1	thioredoxin peroxidase%2C pseudogene 1 [Source:MGI Symbol%3BAcc:MGI:1321403]	chr1	0.352163	8.12255	5.94689	0.0147433	0.143015
ENSMUSG00000024177	Nme4	NME/NM23 nucleoside diphosphate kinase 4 [Source:MGI Symbol%3BAcc:MGI:1931148]	chr17	0.305076	7.69508	5.94316	0.0147745	0.143166
ENSMUSG00000024968	Rcor2	REST corepressor 2 [Source:MGI Symbol%3BAcc:MGI:1859854]	chr19	0.754368	5.89933	5.94121	0.0147908	0.143166
ENSMUSG00000105814	Mir703	microRNA 703 [Source:MGI Symbol%3BAcc:MGI:3629657]	chr5	0.174738	9.46186	5.9405	0.0147968	0.143166
ENSMUSG00000030707	Coro1a	coronin%2C actin binding protein 1A [Source:MGI Symbol%3BAcc:MGI:1345961]	chr7	0.393907	9.02276	5.93969	0.0148036	0.143166
ENSMUSG00000033147	Slc22a15	solute carrier family 22 (organic anion/cation transporter)%2C member 15 [Source:MGI Symbol%3BAcc:MGI:3607704]	chr3	-0.967065	5.68541	5.93872	0.0148118	0.143166
ENSMUSG00000024579	Pcyox1l	prenylcysteine oxidase 1 like [Source:MGI Symbol%3BAcc:MGI:3606062]	chr18	-0.572161	6.18086	5.93845	0.0148141	0.143166
ENSMUSG00000029004	Kmt2e	lysine (K)-specific methyltransferase 2E [Source:MGI Symbol%3BAcc:MGI:1924825]	chr5	-0.292488	8.28147	5.93611	0.0148337	0.143266
ENSMUSG00000071419	Rps15-ps2	ribosomal protein S15%2C pseudogene 2 [Source:MGI Symbol%3BAcc:MGI:3647234]	chr6	0.144551	9.46121	5.93306	0.0148594	0.143425
ENSMUSG00000024646	Cyb5a	cytochrome b5 type A (microsomal) [Source:MGI Symbol%3BAcc:MGI:1926952]	chr18	0.348496	7.12839	5.92958	0.0148888	0.14362
ENSMUSG00000046324	Ermp1	endoplasmic reticulum metallopeptidase 1 [Source:MGI Symbol%3BAcc:MGI:106250]	chr19	-0.933154	5.65089	5.92498	0.0149277	0.143906
ENSMUSG00000065701	Rny1	RNA%2C Y1 small cytoplasmic%2C Ro-associated [Source:MGI Symbol%3BAcc:MGI:97995]	chr6	0.664995	5.34353	5.91701	0.0149954	0.144469
ENSMUSG00000032067	Pts	6-pyruvoyl-tetrahydropterin synthase [Source:MGI Symbol%3BAcc:MGI:1338783]	chr9	-0.424365	6.78821	5.91234	0.0150352	0.144763
ENSMUSG00000058454	Dhcr7	7-dehydrocholesterol reductase [Source:MGI Symbol%3BAcc:MGI:1298378]	chr7	0.647536	5.89971	5.90661	0.0150842	0.14506
ENSMUSG00000031480	Thsd1	thrombospondin%2C type I%2C domain 1 [Source:MGI Symbol%3BAcc:MGI:1929096]	chr8	0.867522	5.88309	5.90655	0.0150847	0.14506
ENSMUSG00000098178	Gm42418	predicted gene%2C 42418 [Source:MGI Symbol%3BAcc:MGI:5649005]	chr17	0.195902	15.4675	5.90338	0.0151119	0.145136
ENSMUSG00000107176	Gm9794	predicted pseudogene 9794 [Source:MGI Symbol%3BAcc:MGI:3642653]	chr6	0.121206	10.7217	5.90252	0.0151193	0.145136
ENSMUSG00000025538	Sumf2	sulfatase modifying factor 2 [Source:MGI Symbol%3BAcc:MGI:1915152]	chr5	-0.768046	5.77516	5.90193	0.0151243	0.145136
ENSMUSG00000015950	Ncf1	neutrophil cytosolic factor 1 [Source:MGI Symbol%3BAcc:MGI:97283]	chr5	0.780291	6.51806	5.90126	0.01513	0.145136
ENSMUSG00000045690	Wdr89	WD repeat domain 89 [Source:MGI Symbol%3BAcc:MGI:1919588]	chr12	0.12413	10.6043	5.89892	0.0151502	0.14524
ENSMUSG00000086825	Gm15675	predicted gene 15675 [Source:MGI Symbol%3BAcc:MGI:3783117]	chr1	-1.06071	5.43646	5.89617	0.0151739	0.145377
ENSMUSG00000029781	Fkbp9	FK506 binding protein 9 [Source:MGI Symbol%3BAcc:MGI:1350921]	chr6	-0.869325	5.726	5.89451	0.0151881	0.145398
ENSMUSG00000025161	Slc16a3	solute carrier family 16 (monocarboxylic acid transporters)%2C member 3 [Source:MGI Symbol%3BAcc:MGI:1933438]	chr11	-0.718229	6.36575	5.89355	0.0151965	0.145398
ENSMUSG00000003134	Tbc1d8	TBC1 domain family%2C member 8 [Source:MGI Symbol%3BAcc:MGI:1927225]	chr1	-0.914856	5.66482	5.89267	0.0152041	0.145398
ENSMUSG00000029581	Fscn1	fascin actin-bundling protein 1 [Source:MGI Symbol%3BAcc:MGI:1352745]	chr5	0.528036	6.79305	5.89138	0.0152152	0.145414
ENSMUSG00000056888	Glipr1	GLI pathogenesis-related 1 (glioma) [Source:MGI Symbol%3BAcc:MGI:1920940]	chr10	-0.469456	6.92874	5.88885	0.015237	0.145534
ENSMUSG00000044816	D630023F18Rik	RIKEN cDNA D630023F18 gene [Source:MGI Symbol%3BAcc:MGI:2138198]	chr1	-1.2438	5.39825	5.88743	0.0152494	0.145551
ENSMUSG00000044080	S100a1	S100 calcium binding protein A1 [Source:MGI Symbol%3BAcc:MGI:1338917]	chr3	-0.667117	5.85643	5.88648	0.0152575	0.145551
ENSMUSG00000032398	Snapc5	small nuclear RNA activating complex%2C polypeptide 5 [Source:MGI Symbol%3BAcc:MGI:1914282]	chr9	-0.550542	6.36124	5.88425	0.0152769	0.145646
ENSMUSG00000072966	Gprasp2	G protein-coupled receptor associated sorting protein 2 [Source:MGI Symbol%3BAcc:MGI:2442071]	chrX	0.979047	5.66049	5.87299	0.0153749	0.146491
ENSMUSG00000080242	Gm15487	predicted gene 15487 [Source:MGI Symbol%3BAcc:MGI:3709610]	chr6	-0.863351	5.39016	5.86553	0.0154402	0.147023
ENSMUSG00000084796	Mir142hg	Mir142 host gene (non-protein coding) [Source:MGI Symbol%3BAcc:MGI:1925841]	chr11	-0.632817	5.90489	5.86178	0.0154732	0.147246
ENSMUSG00000020589	Fam49a	family with sequence similarity 49%2C member A [Source:MGI Symbol%3BAcc:MGI:1261783]	chr12	0.953066	5.72064	5.85929	0.015495	0.147293
ENSMUSG00000046982	Tshz1	teashirt zinc finger family member 1 [Source:MGI Symbol%3BAcc:MGI:1346031]	chr18	0.57343	6.42209	5.85862	0.015501	0.147293
ENSMUSG00000027304	Rtf1	RTF1%2C Paf1/RNA polymerase II complex component [Source:MGI Symbol%3BAcc:MGI:1309480]	chr2	-0.297573	7.76399	5.85798	0.0155066	0.147293
ENSMUSG00000045767	B230219D22Rik	RIKEN cDNA B230219D22 gene [Source:MGI Symbol%3BAcc:MGI:1925771]	chr13	0.358322	7.56073	5.85513	0.0155317	0.147354
ENSMUSG00000020547	Bzw2	basic leucine zipper and W2 domains 2 [Source:MGI Symbol%3BAcc:MGI:1914162]	chr12	0.288362	7.91418	5.85511	0.0155319	0.147354
ENSMUSG00000020766	Galk1	galactokinase 1 [Source:MGI Symbol%3BAcc:MGI:95730]	chr11	-0.351016	7.24603	5.85197	0.0155597	0.147527
ENSMUSG00000068270	Shroom4	shroom family member 4 [Source:MGI Symbol%3BAcc:MGI:2685570]	chrX	-1.02029	5.53959	5.84861	0.0155894	0.147719
ENSMUSG00000028080	Lrba	LPS-responsive beige-like anchor [Source:MGI Symbol%3BAcc:MGI:1933162]	chr3	0.683025	6.03408	5.84575	0.0156147	0.147869
ENSMUSG00000004929	Thop1	thimet oligopeptidase 1 [Source:MGI Symbol%3BAcc:MGI:1354165]	chr10	0.483499	6.53486	5.84329	0.0156366	0.147965
ENSMUSG00000033307	Mif	macrophage migration inhibitory factor (glycosylation-inhibiting factor) [Source:MGI Symbol%3BAcc:MGI:96982]	chr10	0.208065	9.26707	5.84247	0.0156439	0.147965
ENSMUSG00000020818	Mfsd11	major facilitator superfamily domain containing 11 [Source:MGI Symbol%3BAcc:MGI:1917150]	chr11	-0.866312	5.72616	5.84082	0.0156585	0.148013
ENSMUSG00000020982	Nemf	nuclear export mediator factor [Source:MGI Symbol%3BAcc:MGI:1918305]	chr12	0.362571	7.2637	5.83299	0.0157284	0.148518
ENSMUSG00000053580	Tanc2	tetratricopeptide repeat%2C ankyrin repeat and coiled-coil containing 2 [Source:MGI Symbol%3BAcc:MGI:2444121]	chr11	0.823093	5.93897	5.83269	0.015731	0.148518
ENSMUSG00000084844	Hoxb3os	homeobox B3 and homeobox B2%2C opposite strand [Source:MGI Symbol%3BAcc:MGI:103211]	chr11	0.572957	5.4124	5.8252	0.0157982	0.149061
ENSMUSG00000075012	Fjx1	four jointed box 1 (Drosophila) [Source:MGI Symbol%3BAcc:MGI:1341907]	chr2	-0.940819	5.56332	5.82336	0.0158147	0.149127
ENSMUSG00000010047	Hyal2	hyaluronoglucosaminidase 2 [Source:MGI Symbol%3BAcc:MGI:1196334]	chr9	0.694262	5.9297	5.8197	0.0158477	0.149308
ENSMUSG00000038535	Zfp280d	zinc finger protein 280D [Source:MGI Symbol%3BAcc:MGI:2384583]	chr9	0.436116	6.96063	5.81908	0.0158532	0.149308
ENSMUSG00000112229	RP23-55A6.4		chr10	-0.92493	5.47218	5.81785	0.0158643	0.149323
ENSMUSG00000046798	Cldn12	claudin 12 [Source:MGI Symbol%3BAcc:MGI:1929288]	chr5	1.13191	5.47419	5.81604	0.0158806	0.149386
ENSMUSG00000104420	E230020A03Rik	RIKEN cDNA E230020A03 gene [Source:MGI Symbol%3BAcc:MGI:2442139]	chr7	0.906337	5.35252	5.81387	0.0159003	0.149401
ENSMUSG00000056043	Rgs9bp	regulator of G-protein signalling 9 binding protein [Source:MGI Symbol%3BAcc:MGI:2384418]	chr7	-1.13843	5.38199	5.81374	0.0159015	0.149401
ENSMUSG00000086877	A230072C01Rik	RIKEN cDNA A230072C01 gene [Source:MGI Symbol%3BAcc:MGI:2444644]	chrX	1.23155	5.36887	5.81087	0.0159274	0.149484
ENSMUSG00000069972	Rps13-ps2	ribosomal protein S13%2C pseudogene 2 [Source:MGI Symbol%3BAcc:MGI:3704295]	chr7	0.175674	8.69249	5.81057	0.0159302	0.149484
ENSMUSG00000022961	Son	Son DNA binding protein [Source:MGI Symbol%3BAcc:MGI:98353]	chr16	-0.161684	9.52431	5.80859	0.0159481	0.149484
ENSMUSG00000104262	Gm37747	predicted gene%2C 37747 [Source:MGI Symbol%3BAcc:MGI:5610975]	chr2	-1.10875	5.51084	5.80755	0.0159575	0.149484
ENSMUSG00000042541	Sem1	SEM1%2C 26S proteasome complex subunit [Source:MGI Symbol%3BAcc:MGI:109238]	chr6	-0.236156	8.207	5.80693	0.0159632	0.149484
ENSMUSG00000098243	Gm4258	predicted gene 4258 [Source:MGI Symbol%3BAcc:MGI:3782435]	chr1	0.87573	5.56111	5.80219	0.0160062	0.149484
ENSMUSG00000027555	Car13	carbonic anhydrase 13 [Source:MGI Symbol%3BAcc:MGI:1931322]	chr3	-0.913504	5.49493	5.802	0.016008	0.149484
ENSMUSG00000107556	Gm44237	predicted gene%2C 44237 [Source:MGI Symbol%3BAcc:MGI:5690629]	chr6	-0.952568	5.40799	5.80177	0.01601	0.149484
ENSMUSG00000061689	Dlgap4	discs%2C large homolog-associated protein 4 (Drosophila) [Source:MGI Symbol%3BAcc:MGI:2138865]	chr2	0.648237	6.07016	5.80152	0.0160123	0.149484
ENSMUSG00000038212	Mfsd14b	major facilitator superfamily domain containing 14B [Source:MGI Symbol%3BAcc:MGI:1913881]	chr13	-0.48255	6.69163	5.80074	0.0160194	0.149484
ENSMUSG00000005054	Cstb	cystatin B [Source:MGI Symbol%3BAcc:MGI:109514]	chr10	-0.506668	6.44608	5.80043	0.0160223	0.149484
ENSMUSG00000058216	Gstp3	glutathione S-transferase pi 3 [Source:MGI Symbol%3BAcc:MGI:2385078]	chr19	-0.909235	5.42349	5.80005	0.0160257	0.149484
ENSMUSG00000044066	Cep68	centrosomal protein 68 [Source:MGI Symbol%3BAcc:MGI:2667663]	chr11	0.47844	6.73733	5.79724	0.0160514	0.149633
ENSMUSG00000062082	Cd200r4	CD200 receptor 4 [Source:MGI Symbol%3BAcc:MGI:3036289]	chr16	-1.09296	5.44767	5.78959	0.0161213	0.150195
ENSMUSG00000027935	Rab13	RAB13%2C member RAS oncogene family [Source:MGI Symbol%3BAcc:MGI:1927232]	chr3	-0.602049	5.38716	5.78755	0.0161401	0.15028
ENSMUSG00000050592	Fam78a	family with sequence similarity 78%2C member A [Source:MGI Symbol%3BAcc:MGI:2443569]	chr2	0.685824	6.21963	5.78532	0.0161606	0.15038
ENSMUSG00000092116	Gm10320	predicted pseudogene 10320 [Source:MGI Symbol%3BAcc:MGI:3642323]	chr13	-0.268745	7.45634	5.78423	0.0161705	0.150383
ENSMUSG00000006378	Gcat	glycine C-acetyltransferase (2-amino-3-ketobutyrate-coenzyme A ligase) [Source:MGI Symbol%3BAcc:MGI:1349389]	chr15	0.62413	5.89564	5.782	0.0161911	0.150484
ENSMUSG00000103632	Gm38329	predicted gene%2C 38329 [Source:MGI Symbol%3BAcc:MGI:5611557]	chr1	0.966351	5.38797	5.77697	0.0162375	0.150825
ENSMUSG00000037905	Bri3bp	Bri3 binding protein [Source:MGI Symbol%3BAcc:MGI:1924059]	chr5	-0.267428	7.9691	5.77445	0.0162608	0.150929
ENSMUSG00000096727	Psmb9	proteasome (prosome%2C macropain) subunit%2C beta type 9 (large multifunctional peptidase 2) [Source:MGI Symbol%3BAcc:MGI:1346526]	chr17	0.585634	6.26133	5.77366	0.0162681	0.150929
ENSMUSG00000042032	Mat2b	methionine adenosyltransferase II%2C beta [Source:MGI Symbol%3BAcc:MGI:1913667]	chr11	-0.421157	6.74847	5.77109	0.0162919	0.15106
ENSMUSG00000024338	Psmb8	proteasome (prosome%2C macropain) subunit%2C beta type 8 (large multifunctional peptidase 7) [Source:MGI Symbol%3BAcc:MGI:1346527]	chr17	0.42444	7.44919	5.76384	0.0163593	0.151594
ENSMUSG00000049744	Arhgap15	Rho GTPase activating protein 15 [Source:MGI Symbol%3BAcc:MGI:1923367]	chr2	-0.390633	7.15694	5.75975	0.0163974	0.151857
ENSMUSG00000022358	Fbxo32	F-box protein 32 [Source:MGI Symbol%3BAcc:MGI:1914981]	chr15	1.15068	5.44427	5.75682	0.0164248	0.151999
ENSMUSG00000041135	Ripk2	receptor (TNFRSF)-interacting serine-threonine kinase 2 [Source:MGI Symbol%3BAcc:MGI:1891456]	chr4	0.946807	5.53364	5.75565	0.0164357	0.151999
ENSMUSG00000076448	Mir763	microRNA 763 [Source:MGI Symbol%3BAcc:MGI:3691611]	chr10	0.758093	5.64956	5.75436	0.0164478	0.151999
ENSMUSG00000025223	Ldb1	LIM domain binding 1 [Source:MGI Symbol%3BAcc:MGI:894762]	chr19	0.295541	8.03794	5.75393	0.0164519	0.151999
ENSMUSG00000106025	Gm42940	predicted gene 42940 [Source:MGI Symbol%3BAcc:MGI:5663077]	chr3	0.551084	5.33332	5.75142	0.0164753	0.152125
ENSMUSG00000025203	Scd2	stearoyl-Coenzyme A desaturase 2 [Source:MGI Symbol%3BAcc:MGI:98240]	chr19	-0.241708	9.01233	5.74361	0.0165488	0.152633
ENSMUSG00000025133	Ints4	integrator complex subunit 4 [Source:MGI Symbol%3BAcc:MGI:1917164]	chr7	0.419149	6.77522	5.74347	0.01655	0.152633
ENSMUSG00000072494	Ppp1r3e	protein phosphatase 1%2C regulatory (inhibitor) subunit 3E [Source:MGI Symbol%3BAcc:MGI:2145790]	chr14	0.941947	5.46368	5.74189	0.0165649	0.152634
ENSMUSG00000112746	RP23-157N5.1		chr12	0.812667	5.37173	5.74139	0.0165697	0.152634
ENSMUSG00000032109	Nlrx1	NLR family member X1 [Source:MGI Symbol%3BAcc:MGI:2429611]	chr9	-1.00671	5.72559	5.73413	0.0166383	0.153118
ENSMUSG00000024487	Yipf5	Yip1 domain family%2C member 5 [Source:MGI Symbol%3BAcc:MGI:1914430]	chr18	-0.439342	6.68082	5.73374	0.016642	0.153118
ENSMUSG00000025878	Uimc1	ubiquitin interaction motif containing 1 [Source:MGI Symbol%3BAcc:MGI:103185]	chr13	-0.49368	6.29198	5.7304	0.0166737	0.153309
ENSMUSG00000041571	Selenow	selenoprotein W [Source:MGI Symbol%3BAcc:MGI:1100878]	chr7	0.34198	7.31706	5.72859	0.0166909	0.153309
ENSMUSG00000029387	Gtf2h3	general transcription factor IIH%2C polypeptide 3 [Source:MGI Symbol%3BAcc:MGI:1277143]	chr5	0.575498	6.24634	5.72832	0.0166934	0.153309
ENSMUSG00000029622	Arpc1b	actin related protein 2/3 complex%2C subunit 1B [Source:MGI Symbol%3BAcc:MGI:1343142]	chr5	-0.265893	8.74691	5.7274	0.0167022	0.153309
ENSMUSG00000068758	Il3ra	interleukin 3 receptor%2C alpha chain [Source:MGI Symbol%3BAcc:MGI:96553]	chr14	-0.960635	5.54996	5.72338	0.0167404	0.153558
ENSMUSG00000027875	Hmgcs2	3-hydroxy-3-methylglutaryl-Coenzyme A synthase 2 [Source:MGI Symbol%3BAcc:MGI:101939]	chr3	-1.48622	5.35836	5.72248	0.0167491	0.153558
ENSMUSG00000031539	Ap3m2	adaptor-related protein complex 3%2C mu 2 subunit [Source:MGI Symbol%3BAcc:MGI:1929214]	chr8	-1.15253	5.41834	5.71424	0.0168278	0.154063
ENSMUSG00000073940	Hbb-bt	hemoglobin%2C beta adult t chain [Source:MGI Symbol%3BAcc:MGI:5474850]	chr7	0.777543	8.21688	5.71367	0.0168333	0.154063
ENSMUSG00000026005	Rpe	ribulose-5-phosphate-3-epimerase [Source:MGI Symbol%3BAcc:MGI:1913896]	chr1	-0.475892	6.46398	5.71361	0.0168339	0.154063
ENSMUSG00000073889	Il11ra1	interleukin 11 receptor%2C alpha chain 1 [Source:MGI Symbol%3BAcc:MGI:107426]	chr4	-0.675924	6.06332	5.70887	0.0168794	0.154143
ENSMUSG00000028358	Zfp618	zinc finger protein 618 [Source:MGI Symbol%3BAcc:MGI:1919950]	chr4	0.959611	5.39624	5.7069	0.0168983	0.154143
ENSMUSG00000053329	D10Jhu81e	DNA segment%2C Chr 10%2C Johns Hopkins University 81 expressed [Source:MGI Symbol%3BAcc:MGI:1351861]	chr10	0.570726	6.00091	5.70662	0.016901	0.154143
ENSMUSG00000025068	Gsto1	glutathione S-transferase omega 1 [Source:MGI Symbol%3BAcc:MGI:1342273]	chr19	-0.302207	7.70591	5.70656	0.0169016	0.154143
ENSMUSG00000052364	B630019K06Rik	RIKEN cDNA B630019K06 gene [Source:MGI Symbol%3BAcc:MGI:2147918]	chrX	1.28184	5.36345	5.70653	0.0169019	0.154143
ENSMUSG00000089657	Gm16585	predicted gene 16585 [Source:MGI Symbol%3BAcc:MGI:4415005]	chr1	-0.89132	5.40891	5.70552	0.0169116	0.154143
ENSMUSG00000047604	Frat2	frequently rearranged in advanced T cell lymphomas 2 [Source:MGI Symbol%3BAcc:MGI:2673967]	chr19	-0.57863	6.32652	5.70407	0.0169256	0.154143
ENSMUSG00000107747	Gm5881	predicted gene 5881 [Source:MGI Symbol%3BAcc:MGI:3779532]	chr6	-0.53176	6.22877	5.70388	0.0169274	0.154143
ENSMUSG00000035673	Sbno2	strawberry notch homolog 2 (Drosophila) [Source:MGI Symbol%3BAcc:MGI:2448490]	chr10	-0.532965	6.30291	5.70342	0.0169319	0.154143
ENSMUSG00000022462	Slc38a2	solute carrier family 38%2C member 2 [Source:MGI Symbol%3BAcc:MGI:1915010]	chr15	-0.282577	8.09995	5.70145	0.0169509	0.154161
ENSMUSG00000047821	Trim16	tripartite motif-containing 16 [Source:MGI Symbol%3BAcc:MGI:2137356]	chr11	-1.16454	5.37136	5.70065	0.0169586	0.154161
ENSMUSG00000053080	2700081O15Rik	RIKEN cDNA 2700081O15 gene [Source:MGI Symbol%3BAcc:MGI:1919667]	chr19	0.656939	6.13734	5.70013	0.0169636	0.154161
ENSMUSG00000058558	Rpl5	ribosomal protein L5 [Source:MGI Symbol%3BAcc:MGI:102854]	chr5	0.141688	9.19038	5.69797	0.0169845	0.154261
ENSMUSG00000004032	Gstm5	glutathione S-transferase%2C mu 5 [Source:MGI Symbol%3BAcc:MGI:1309466]	chr3	-0.638665	6.49979	5.69681	0.0169958	0.154272
ENSMUSG00000022218	Tgm1	transglutaminase 1%2C K polypeptide [Source:MGI Symbol%3BAcc:MGI:98730]	chr14	-1.12246	5.4451	5.6939	0.017024	0.154438
ENSMUSG00000025494	Sigirr	single immunoglobulin and toll-interleukin 1 receptor (TIR) domain [Source:MGI Symbol%3BAcc:MGI:1344402]	chr7	0.724845	5.97306	5.68906	0.017071	0.154775
ENSMUSG00000079499	6530402F18Rik	RIKEN cDNA 6530402F18 gene [Source:MGI Symbol%3BAcc:MGI:1923470]	chr2	-1.02707	5.41103	5.68492	0.0171114	0.15505
ENSMUSG00000014496	Ankrd28	ankyrin repeat domain 28 [Source:MGI Symbol%3BAcc:MGI:2145661]	chr14	-0.512062	6.42464	5.68264	0.0171335	0.15516
ENSMUSG00000059810	Rgs3	regulator of G-protein signaling 3 [Source:MGI Symbol%3BAcc:MGI:1354734]	chr4	1.03722	5.37675	5.68085	0.017151	0.155228
ENSMUSG00000064330	Pde6h	phosphodiesterase 6H%2C cGMP-specific%2C cone%2C gamma [Source:MGI Symbol%3BAcc:MGI:1925850]	chr6	-0.916046	5.41727	5.67537	0.0172047	0.15559
ENSMUSG00000032182	Yipf2	Yip1 domain family%2C member 2 [Source:MGI Symbol%3BAcc:MGI:1922016]	chr9	-0.743182	5.81153	5.67472	0.0172111	0.15559
ENSMUSG00000045930	Clec14a	C-type lectin domain family 14%2C member a [Source:MGI Symbol%3BAcc:MGI:1914114]	chr12	0.570494	5.36626	5.67252	0.0172327	0.155596
ENSMUSG00000075602	Ly6a	lymphocyte antigen 6 complex%2C locus A [Source:MGI Symbol%3BAcc:MGI:107527]	chr15	0.895195	5.59832	5.67191	0.0172387	0.155596
ENSMUSG00000027782	Kpna4	karyopherin (importin) alpha 4 [Source:MGI Symbol%3BAcc:MGI:1100848]	chr3	0.358362	7.21672	5.6716	0.0172417	0.155596
ENSMUSG00000074355	Gm10676	predicted gene 10676 [Source:MGI Symbol%3BAcc:MGI:3704283]	chr7	-1.02067	5.40229	5.66618	0.017295	0.155987
ENSMUSG00000040616	Tmem51	transmembrane protein 51 [Source:MGI Symbol%3BAcc:MGI:2384874]	chr4	0.873061	5.34172	5.66071	0.0173491	0.156316
ENSMUSG00000039519	Cyp7b1	cytochrome P450%2C family 7%2C subfamily b%2C polypeptide 1 [Source:MGI Symbol%3BAcc:MGI:104978]	chr3	0.894668	5.3532	5.66045	0.0173517	0.156316
ENSMUSG00000026547	Tagln2	transgelin 2 [Source:MGI Symbol%3BAcc:MGI:1312985]	chr1	-0.229655	8.72275	5.65915	0.0173645	0.156341
ENSMUSG00000018820	Zfyve27	zinc finger%2C FYVE domain containing 27 [Source:MGI Symbol%3BAcc:MGI:1919602]	chr19	-0.691699	6.15624	5.65604	0.0173953	0.156512
ENSMUSG00000039747	Orai2	ORAI calcium release-activated calcium modulator 2 [Source:MGI Symbol%3BAcc:MGI:2443195]	chr5	-0.646668	6.12165	5.65514	0.0174043	0.156512
ENSMUSG00000027710	Acad9	acyl-Coenzyme A dehydrogenase family%2C member 9 [Source:MGI Symbol%3BAcc:MGI:1914272]	chr3	0.637687	5.90588	5.65371	0.0174185	0.156512
ENSMUSG00000030741	Spns1	spinster homolog 1 [Source:MGI Symbol%3BAcc:MGI:1920908]	chr7	-0.513991	6.26155	5.65318	0.0174238	0.156512
ENSMUSG00000027665	Pik3ca	phosphatidylinositol 3-kinase%2C catalytic%2C alpha polypeptide [Source:MGI Symbol%3BAcc:MGI:1206581]	chr3	0.439569	6.64419	5.65061	0.0174493	0.15665
ENSMUSG00000034189	Hsdl1	hydroxysteroid dehydrogenase like 1 [Source:MGI Symbol%3BAcc:MGI:1919802]	chr8	-0.646839	6.09204	5.64938	0.0174616	0.15667
ENSMUSG00000040459	Arglu1	arginine and glutamate rich 1 [Source:MGI Symbol%3BAcc:MGI:2442985]	chr8	0.230604	8.58446	5.64769	0.0174784	0.156731
ENSMUSG00000021756	Il6st	interleukin 6 signal transducer [Source:MGI Symbol%3BAcc:MGI:96560]	chr13	0.802052	5.78592	5.64311	0.0175241	0.15705
ENSMUSG00000051735	Rinl	Ras and Rab interactor-like [Source:MGI Symbol%3BAcc:MGI:2444024]	chr7	-0.551355	6.37706	5.64017	0.0175535	0.157169
ENSMUSG00000031558	Slit2	slit homolog 2 (Drosophila) [Source:MGI Symbol%3BAcc:MGI:1315205]	chr5	0.942799	5.75392	5.63976	0.0175576	0.157169
ENSMUSG00000054932	Afp	alpha fetoprotein [Source:MGI Symbol%3BAcc:MGI:87951]	chr5	0.651238	5.36105	5.63664	0.0175889	0.157228
ENSMUSG00000022090	Pdlim2	PDZ and LIM domain 2 [Source:MGI Symbol%3BAcc:MGI:2384850]	chr14	0.917645	5.63023	5.63578	0.0175975	0.157228
ENSMUSG00000028076	Cd1d1	CD1d1 antigen [Source:MGI Symbol%3BAcc:MGI:107674]	chr3	-0.779174	5.74571	5.63538	0.0176016	0.157228
ENSMUSG00000032827	Ppp1r9a	protein phosphatase 1%2C regulatory (inhibitor) subunit 9A [Source:MGI Symbol%3BAcc:MGI:2442401]	chr6	0.698099	6.32666	5.63507	0.0176047	0.157228
ENSMUSG00000044927	H1fx	H1 histone family%2C member X [Source:MGI Symbol%3BAcc:MGI:2685307]	chr6	-0.654932	6.40208	5.63345	0.0176209	0.157283
ENSMUSG00000050017	Pitpnb	phosphatidylinositol transfer protein%2C beta [Source:MGI Symbol%3BAcc:MGI:1927542]	chr5	0.382588	6.88446	5.62648	0.0176911	0.157794
ENSMUSG00000024663	Rab3il1	RAB3A interacting protein (rabin3)-like 1 [Source:MGI Symbol%3BAcc:MGI:1922010]	chr19	0.901645	5.6363	5.62574	0.0176986	0.157794
ENSMUSG00000038014	Fam120a	family with sequence similarity 120%2C member A [Source:MGI Symbol%3BAcc:MGI:2446163]	chr13	-0.250893	7.92895	5.62176	0.0177388	0.158063
ENSMUSG00000002845	Tmem39a	transmembrane protein 39a [Source:MGI Symbol%3BAcc:MGI:1915096]	chr16	-0.614329	6.16423	5.62018	0.0177548	0.158115
ENSMUSG00000031093	Dock11	dedicator of cytokinesis 11 [Source:MGI Symbol%3BAcc:MGI:1923224]	chrX	0.508857	6.87	5.61761	0.0177809	0.158186
ENSMUSG00000097177	9330159M07Rik	RIKEN cDNA 9330159M07 gene [Source:MGI Symbol%3BAcc:MGI:2442519]	chr9	-0.866323	5.58002	5.61738	0.0177832	0.158186
ENSMUSG00000009207	Lnpk	lunapark%2C ER junction formation factor [Source:MGI Symbol%3BAcc:MGI:1918115]	chr2	-0.532562	6.34772	5.61295	0.0178282	0.158495
ENSMUSG00000031155	Pim2	proviral integration site 2 [Source:MGI Symbol%3BAcc:MGI:97587]	chrX	0.99437	5.65257	5.6112	0.017846	0.158563
ENSMUSG00000028559	Osbpl9	oxysterol binding protein-like 9 [Source:MGI Symbol%3BAcc:MGI:1923784]	chr4	0.494829	6.54143	5.60859	0.0178727	0.158689
ENSMUSG00000024287	Thoc1	THO complex 1 [Source:MGI Symbol%3BAcc:MGI:1919668]	chr18	-0.459978	6.63222	5.60781	0.0178806	0.158689
ENSMUSG00000032194	Kank2	KN motif and ankyrin repeat domains 2 [Source:MGI Symbol%3BAcc:MGI:2384568]	chr9	0.946914	5.72756	5.6001	0.0179595	0.159104
ENSMUSG00000033227	Wnt6	wingless-type MMTV integration site family%2C member 6 [Source:MGI Symbol%3BAcc:MGI:98960]	chr1	1.20443	5.4201	5.59961	0.0179644	0.159104
ENSMUSG00000101452	Gm28530	predicted gene 28530 [Source:MGI Symbol%3BAcc:MGI:5579236]	chr9	0.235127	7.65308	5.59954	0.0179651	0.159104
ENSMUSG00000071103	1700029J07Rik	RIKEN cDNA 1700029J07 gene [Source:MGI Symbol%3BAcc:MGI:1916729]	chr8	0.551125	5.35367	5.59906	0.0179702	0.159104
ENSMUSG00000105720	Gm42440	predicted gene 42440 [Source:MGI Symbol%3BAcc:MGI:5662577]	chr5	-1.31268	5.39118	5.59823	0.0179786	0.159104
ENSMUSG00000022126	Acod1	aconitate decarboxylase 1 [Source:MGI Symbol%3BAcc:MGI:103206]	chr14	-0.576318	5.34801	5.59661	0.0179953	0.159146
ENSMUSG00000026245	Farsb	phenylalanyl-tRNA synthetase%2C beta subunit [Source:MGI Symbol%3BAcc:MGI:1346035]	chr1	0.309865	7.38459	5.59483	0.0180136	0.159146
ENSMUSG00000085304	Gm12802	predicted gene 12802 [Source:MGI Symbol%3BAcc:MGI:3649683]	chr4	-0.963599	5.36182	5.59308	0.0180316	0.159146
ENSMUSG00000001542	Ell2	elongation factor RNA polymerase II 2 [Source:MGI Symbol%3BAcc:MGI:2183438]	chr13	-0.686092	6.3614	5.59245	0.018038	0.159146
ENSMUSG00000110778	RP23-451F18.1		chr9	0.766638	5.34788	5.59207	0.018042	0.159146
ENSMUSG00000038168	P3h2	prolyl 3-hydroxylase 2 [Source:MGI Symbol%3BAcc:MGI:2146663]	chr16	0.91814	5.41089	5.5918	0.0180448	0.159146
ENSMUSG00000029767	Calu	calumenin [Source:MGI Symbol%3BAcc:MGI:1097158]	chr6	-0.474272	6.42051	5.58597	0.0181049	0.159548
ENSMUSG00000027882	Stxbp3	syntaxin binding protein 3 [Source:MGI Symbol%3BAcc:MGI:107362]	chr3	-0.607502	6.17262	5.58539	0.0181109	0.159548
ENSMUSG00000075302	Erich2	glutamate rich 2 [Source:MGI Symbol%3BAcc:MGI:1913998]	chr2	0.849197	5.34406	5.58169	0.0181492	0.159795
ENSMUSG00000002345	Borcs8	BLOC-1 related complex subunit 8 [Source:MGI Symbol%3BAcc:MGI:1919618]	chr8	-0.660851	5.93162	5.57776	0.01819	0.160047
ENSMUSG00000028743	Akr7a5	aldo-keto reductase family 7%2C member A5 (aflatoxin aldehyde reductase) [Source:MGI Symbol%3BAcc:MGI:107796]	chr4	0.640416	6.08285	5.57666	0.0182014	0.160047
ENSMUSG00000060938	Rpl26	ribosomal protein L26 [Source:MGI Symbol%3BAcc:MGI:106022]	chr11	0.129777	9.92387	5.57596	0.0182087	0.160047
ENSMUSG00000057177	Gsk3a	glycogen synthase kinase 3 alpha [Source:MGI Symbol%3BAcc:MGI:2152453]	chr7	-0.342347	7.16464	5.57179	0.0182521	0.160338
ENSMUSG00000041515	Irf8	interferon regulatory factor 8 [Source:MGI Symbol%3BAcc:MGI:96395]	chr8	0.903139	6.26038	5.56537	0.0183191	0.160808
ENSMUSG00000024587	Nars	asparaginyl-tRNA synthetase [Source:MGI Symbol%3BAcc:MGI:1917473]	chr18	-0.280495	7.95379	5.56468	0.0183263	0.160808
ENSMUSG00000030521	Mphosph10	M-phase phosphoprotein 10 (U3 small nucleolar ribonucleoprotein) [Source:MGI Symbol%3BAcc:MGI:1915223]	chr7	-0.344501	7.33002	5.55939	0.0183819	0.161204
ENSMUSG00000042807	Hecw2	HECT%2C C2 and WW domain containing E3 ubiquitin protein ligase 2 [Source:MGI Symbol%3BAcc:MGI:2685817]	chr1	0.852515	5.33085	5.55665	0.0184106	0.161344
ENSMUSG00000102139	Gm37109	predicted gene%2C 37109 [Source:MGI Symbol%3BAcc:MGI:5610337]	chr1	-0.678232	5.33275	5.55589	0.0184186	0.161344
ENSMUSG00000020458	Rtn4	reticulon 4 [Source:MGI Symbol%3BAcc:MGI:1915835]	chr11	0.325375	7.63147	5.55417	0.0184367	0.161412
ENSMUSG00000110350	Gm10252	predicted gene 10252 [Source:MGI Symbol%3BAcc:MGI:3704292]	chr7	-0.530319	5.32387	5.55282	0.0184509	0.161445
ENSMUSG00000026715	Serpinc1	serine (or cysteine) peptidase inhibitor%2C clade C (antithrombin)%2C member 1 [Source:MGI Symbol%3BAcc:MGI:88095]	chr1	0.948994	5.33873	5.54919	0.0184893	0.16169
ENSMUSG00000059325	Hopx	HOP homeobox [Source:MGI Symbol%3BAcc:MGI:1916782]	chr5	1.02746	5.44486	5.54772	0.0185048	0.161734
ENSMUSG00000044150	A830080D01Rik	RIKEN cDNA A830080D01 gene [Source:MGI Symbol%3BAcc:MGI:2685992]	chrX	0.565386	6.37814	5.54306	0.0185542	0.162075
ENSMUSG00000005360	Slc1a3	solute carrier family 1 (glial high affinity glutamate transporter)%2C member 3 [Source:MGI Symbol%3BAcc:MGI:99917]	chr15	0.661597	5.34349	5.54182	0.0185673	0.162099
ENSMUSG00000110914	RP24-531B21.2		chr9	-0.996703	5.57597	5.53984	0.0185883	0.162141
ENSMUSG00000025776	Crispld1	cysteine-rich secretory protein LCCL domain containing 1 [Source:MGI Symbol%3BAcc:MGI:1934666]	chr1	1.00702	5.37694	5.5394	0.018593	0.162141
ENSMUSG00000024044	Epb41l3	erythrocyte membrane protein band 4.1 like 3 [Source:MGI Symbol%3BAcc:MGI:103008]	chr17	1.07979	5.37523	5.53612	0.0186278	0.162298
ENSMUSG00000074874	Ctla2b	cytotoxic T lymphocyte-associated protein 2 beta [Source:MGI Symbol%3BAcc:MGI:88555]	chr13	0.824078	5.82065	5.53574	0.0186319	0.162298
ENSMUSG00000020027	Socs2	suppressor of cytokine signaling 2 [Source:MGI Symbol%3BAcc:MGI:1201787]	chr10	0.871152	5.77857	5.5326	0.0186653	0.162498
ENSMUSG00000082044	Snrpert	small nuclear ribonucleoprotein E%2C pseudogene [Source:MGI Symbol%3BAcc:MGI:3650419]	chr2	0.250093	8.11753	5.53045	0.0186883	0.162607
ENSMUSG00000066771	Gm5614	predicted gene 5614 [Source:MGI Symbol%3BAcc:MGI:3644422]	chr9	0.760955	5.48967	5.52341	0.0187636	0.163171
ENSMUSG00000044986	Tst	thiosulfate sulfurtransferase%2C mitochondrial [Source:MGI Symbol%3BAcc:MGI:98852]	chr15	0.713411	5.55356	5.52223	0.0187763	0.16319
ENSMUSG00000049516	Spty2d1	SPT2%2C Suppressor of Ty%2C domain containing 1 (S. cerevisiae) [Source:MGI Symbol%3BAcc:MGI:2142062]	chr7	-0.58153	6.27851	5.52118	0.0187875	0.163196
ENSMUSG00000038037	Socs1	suppressor of cytokine signaling 1 [Source:MGI Symbol%3BAcc:MGI:1354910]	chr16	1.0207	5.63425	5.51426	0.0188621	0.163753
ENSMUSG00000062110	Scfd2	Sec1 family domain containing 2 [Source:MGI Symbol%3BAcc:MGI:2443446]	chr5	-0.751942	5.77764	5.50979	0.0189103	0.164079
ENSMUSG00000044807	Zfp354c	zinc finger protein 354C [Source:MGI Symbol%3BAcc:MGI:1353621]	chr11	0.944105	5.58679	5.50577	0.0189538	0.164306
ENSMUSG00000081564	Gm13717	predicted gene 13717 [Source:MGI Symbol%3BAcc:MGI:3650430]	chr6	-0.86054	5.42962	5.50542	0.0189576	0.164306
ENSMUSG00000059479	B3gnt8	UDP-GlcNAc:betaGal beta-1%2C3-N-acetylglucosaminyltransferase 8 [Source:MGI Symbol%3BAcc:MGI:2385269]	chr7	-1.00707	5.52431	5.50407	0.0189723	0.164342
ENSMUSG00000019854	Reps1	RalBP1 associated Eps domain containing protein [Source:MGI Symbol%3BAcc:MGI:1196373]	chr10	0.416282	6.61394	5.50225	0.018992	0.164349
ENSMUSG00000034354	Mtmr3	myotubularin related protein 3 [Source:MGI Symbol%3BAcc:MGI:1921552]	chr11	-0.447169	6.53983	5.50182	0.0189967	0.164349
ENSMUSG00000020936	Nmt1	N-myristoyltransferase 1 [Source:MGI Symbol%3BAcc:MGI:102579]	chr11	-0.336318	7.19268	5.50108	0.0190048	0.164349
ENSMUSG00000105259	Gm42874	predicted gene 42874 [Source:MGI Symbol%3BAcc:MGI:5663011]	chr3	-1.15415	5.42297	5.49927	0.0190244	0.164427
ENSMUSG00000071637	Cebpd	CCAAT/enhancer binding protein (C/EBP)%2C delta [Source:MGI Symbol%3BAcc:MGI:103573]	chr16	-0.841506	5.76518	5.49666	0.0190529	0.164493
ENSMUSG00000026942	Traf2	TNF receptor-associated factor 2 [Source:MGI Symbol%3BAcc:MGI:101835]	chr2	0.616847	6.02969	5.49662	0.0190532	0.164493
ENSMUSG00000090610	Gm3571	predicted gene 3571 [Source:MGI Symbol%3BAcc:MGI:3781748]	chr10	-0.787503	5.56684	5.49217	0.0191018	0.164761
ENSMUSG00000078160	Gm16503	predicted gene 16503 [Source:MGI Symbol%3BAcc:MGI:3642127]	chr4	-0.984079	5.46742	5.49184	0.0191055	0.164761
ENSMUSG00000036285	Noa1	nitric oxide associated 1 [Source:MGI Symbol%3BAcc:MGI:1914306]	chr5	0.462468	6.84669	5.48879	0.0191388	0.164947
ENSMUSG00000020424	Gatsl3	GATS protein-like 3 [Source:MGI Symbol%3BAcc:MGI:1919212]	chr11	-0.60901	5.33288	5.48781	0.0191495	0.164947
ENSMUSG00000040782	Rfwd2	ring finger and WD repeat domain 2 [Source:MGI Symbol%3BAcc:MGI:1347046]	chr1	-0.371108	7.0774	5.48696	0.0191589	0.164947
ENSMUSG00000033222	Ttf2	transcription termination factor%2C RNA polymerase II [Source:MGI Symbol%3BAcc:MGI:1921294]	chr3	-0.459258	6.55736	5.48318	0.0192003	0.165212
ENSMUSG00000049709	Nlrp10	NLR family%2C pyrin domain containing 10 [Source:MGI Symbol%3BAcc:MGI:2444084]	chr7	0.872749	5.35939	5.47948	0.019241	0.165459
ENSMUSG00000021417	Eci2	enoyl-Coenzyme A delta isomerase 2 [Source:MGI Symbol%3BAcc:MGI:1346064]	chr13	0.397551	6.94042	5.47863	0.0192503	0.165459
ENSMUSG00000020263	Appl2	adaptor protein%2C phosphotyrosine interaction%2C PH domain and leucine zipper containing 2 [Source:MGI Symbol%3BAcc:MGI:2384914]	chr10	-0.793188	5.87493	5.47068	0.0193381	0.166121
ENSMUSG00000073489	Ifi204	interferon activated gene 204 [Source:MGI Symbol%3BAcc:MGI:96429]	chr1	-1.56606	5.414	5.46528	0.0193979	0.166543
ENSMUSG00000034621	Gpatch8	G patch domain containing 8 [Source:MGI Symbol%3BAcc:MGI:1918667]	chr11	0.368923	7.04399	5.45893	0.0194685	0.166947
ENSMUSG00000028859	Csf3r	colony stimulating factor 3 receptor (granulocyte) [Source:MGI Symbol%3BAcc:MGI:1339755]	chr4	-0.590628	6.50924	5.4586	0.0194722	0.166947
ENSMUSG00000068686	Cd59b	CD59b antigen [Source:MGI Symbol%3BAcc:MGI:1888996]	chr2	-0.61335	5.3645	5.45815	0.0194772	0.166947
ENSMUSG00000017756	Slc12a7	solute carrier family 12%2C member 7 [Source:MGI Symbol%3BAcc:MGI:1342283]	chr13	0.928223	5.61315	5.45699	0.0194902	0.166967
ENSMUSG00000025792	Slc25a10	solute carrier family 25 (mitochondrial carrier%2C dicarboxylate transporter)%2C member 10 [Source:MGI Symbol%3BAcc:MGI:1353497]	chr11	-0.691566	5.88164	5.45433	0.0195199	0.167043
ENSMUSG00000074358	Ccdc61	coiled-coil domain containing 61 [Source:MGI Symbol%3BAcc:MGI:2685005]	chr7	-0.777108	5.69393	5.45414	0.019522	0.167043
ENSMUSG00000033184	Tmed7	transmembrane p24 trafficking protein 7 [Source:MGI Symbol%3BAcc:MGI:1913926]	chr18	-0.319497	7.42625	5.45107	0.0195563	0.167043
ENSMUSG00000088171	Gm25220	predicted gene%2C 25220 [Source:MGI Symbol%3BAcc:MGI:5454997]	chr2	-0.555771	5.33002	5.45055	0.0195621	0.167043
ENSMUSG00000029650	Slc46a3	solute carrier family 46%2C member 3 [Source:MGI Symbol%3BAcc:MGI:1918956]	chr5	0.747005	5.38056	5.45052	0.0195625	0.167043
ENSMUSG00000040102	Klhl42	kelch-like 42 [Source:MGI Symbol%3BAcc:MGI:2444786]	chr6	0.871	5.67471	5.45	0.0195683	0.167043
ENSMUSG00000087331	1810021B22Rik	RIKEN cDNA 1810021B22 gene [Source:MGI Symbol%3BAcc:MGI:1916370]	chr15	-0.595804	5.34719	5.44885	0.0195812	0.167043
ENSMUSG00000098183	Gm27010	predicted gene%2C 27010 [Source:MGI Symbol%3BAcc:MGI:5504125]	chr14	-0.977551	5.40206	5.4485	0.0195851	0.167043
ENSMUSG00000032115	Hyou1	hypoxia up-regulated 1 [Source:MGI Symbol%3BAcc:MGI:108030]	chr9	-0.575741	6.12964	5.44074	0.0196723	0.167695
ENSMUSG00000048106	4632415L05Rik	RIKEN cDNA 4632415L05 gene [Source:MGI Symbol%3BAcc:MGI:1918058]	chr3	0.724618	5.78222	5.43804	0.0197028	0.167862
ENSMUSG00000032870	Smap2	small ArfGAP 2 [Source:MGI Symbol%3BAcc:MGI:1917030]	chr4	0.330678	7.60934	5.43348	0.0197543	0.168209
ENSMUSG00000042814	Mcts2	malignant T cell amplified sequence 2 [Source:MGI Symbol%3BAcc:MGI:1913655]	chr2	-0.734076	5.82944	5.43194	0.0197717	0.168265
ENSMUSG00000053907	Mat2a	methionine adenosyltransferase II%2C alpha [Source:MGI Symbol%3BAcc:MGI:2443731]	chr6	0.224472	9.14374	5.42686	0.0198293	0.168663
ENSMUSG00000000631	Myo18a	myosin XVIIIA [Source:MGI Symbol%3BAcc:MGI:2667185]	chr11	0.429145	6.92401	5.42517	0.0198485	0.168734
ENSMUSG00000058569	Tmed9	transmembrane p24 trafficking protein 9 [Source:MGI Symbol%3BAcc:MGI:1914761]	chr13	-0.254969	7.76309	5.41921	0.0199164	0.169219
ENSMUSG00000019943	Atp2b1	ATPase%2C Ca++ transporting%2C plasma membrane 1 [Source:MGI Symbol%3BAcc:MGI:104653]	chr10	-0.374618	7.23749	5.41586	0.0199546	0.169421
ENSMUSG00000082950	Gm7834	predicted gene 7834 [Source:MGI Symbol%3BAcc:MGI:3643838]	chrX	0.521991	5.33679	5.41521	0.019962	0.169421
ENSMUSG00000006010	BC003331	cDNA sequence BC003331 [Source:MGI Symbol%3BAcc:MGI:2385108]	chr1	-0.480801	6.4787	5.41278	0.0199899	0.169563
ENSMUSG00000074826	Gm10767	predicted gene 10767 [Source:MGI Symbol%3BAcc:MGI:3642136]	chr13	0.913861	5.34346	5.41156	0.0200039	0.169563
ENSMUSG00000029207	Apbb2	amyloid beta (A4) precursor protein-binding%2C family B%2C member 2 [Source:MGI Symbol%3BAcc:MGI:108405]	chr5	-0.717525	5.3434	5.41089	0.0200115	0.169563
ENSMUSG00000049285	Mblac1	metallo-beta-lactamase domain containing 1 [Source:MGI Symbol%3BAcc:MGI:2679717]	chr5	-1.00394	5.59974	5.40655	0.0200614	0.169843
ENSMUSG00000014075	Tctex1d2	Tctex1 domain containing 2 [Source:MGI Symbol%3BAcc:MGI:1913311]	chr16	-0.783919	5.83119	5.40611	0.0200664	0.169843
ENSMUSG00000112900	RP23-363J15.4		chr10	0.522651	5.3431	5.40392	0.0200915	0.169963
ENSMUSG00000023882	Zfp54	zinc finger protein 54 [Source:MGI Symbol%3BAcc:MGI:99201]	chr17	-1.05898	5.50381	5.40288	0.0201036	0.169973
ENSMUSG00000100826	Snhg14	small nucleolar RNA host gene 14 [Source:MGI Symbol%3BAcc:MGI:1289201]	chr7	0.864482	5.67812	5.40056	0.0201303	0.170106
ENSMUSG00000029673	Auts2	autism susceptibility candidate 2 [Source:MGI Symbol%3BAcc:MGI:1919847]	chr5	-0.951713	5.69615	5.39903	0.0201479	0.170162
ENSMUSG00000042312	S100a13	S100 calcium binding protein A13 [Source:MGI Symbol%3BAcc:MGI:109581]	chr3	-0.583371	6.00882	5.39743	0.0201664	0.170226
ENSMUSG00000047996	Prrg1	proline rich Gla (G-carboxyglutamic acid) 1 [Source:MGI Symbol%3BAcc:MGI:1917364]	chrX	-0.875761	5.58277	5.39177	0.0202319	0.170686
ENSMUSG00000032757	Bet1	Bet1 golgi vesicular membrane trafficking protein [Source:MGI Symbol%3BAcc:MGI:1343104]	chr6	-0.476777	6.3476	5.38846	0.0202703	0.170805
ENSMUSG00000023963	Cyp39a1	cytochrome P450%2C family 39%2C subfamily a%2C polypeptide 1 [Source:MGI Symbol%3BAcc:MGI:1927096]	chr17	-0.543679	5.33051	5.38747	0.0202818	0.170805
ENSMUSG00000079111	Kdelr2	KDEL (Lys-Asp-Glu-Leu) endoplasmic reticulum protein retention receptor 2 [Source:MGI Symbol%3BAcc:MGI:1914163]	chr5	-0.375541	7.13003	5.387	0.0202873	0.170805
ENSMUSG00000038623	Tm6sf1	transmembrane 6 superfamily member 1 [Source:MGI Symbol%3BAcc:MGI:1933209]	chr7	-0.420226	7.00775	5.38574	0.0203019	0.170805
ENSMUSG00000081810	Gm11878	predicted gene 11878 [Source:MGI Symbol%3BAcc:MGI:3651784]	chr4	0.282447	7.13003	5.38569	0.0203026	0.170805
ENSMUSG00000071722	Spin4	spindlin family%2C member 4 [Source:MGI Symbol%3BAcc:MGI:2444925]	chrX	-0.894211	5.34991	5.38488	0.020312	0.170805
ENSMUSG00000110546	Gm45734	predicted gene 45734 [Source:MGI Symbol%3BAcc:MGI:5804849]	chr8	0.795077	5.41507	5.38312	0.0203325	0.170886
ENSMUSG00000030224	Strap	serine/threonine kinase receptor associated protein [Source:MGI Symbol%3BAcc:MGI:1329037]	chr6	0.267437	7.83944	5.37661	0.0204085	0.171357
ENSMUSG00000067825	Pex26	peroxisomal biogenesis factor 26 [Source:MGI Symbol%3BAcc:MGI:1921293]	chr6	-0.809775	5.73745	5.37643	0.0204106	0.171357
ENSMUSG00000034959	Rubcnl	RUN and cysteine rich domain containing beclin 1 interacting protein like [Source:MGI Symbol%3BAcc:MGI:2685590]	chr14	0.998911	5.352	5.37356	0.0204442	0.171546
ENSMUSG00000045969	Ing1	inhibitor of growth family%2C member 1 [Source:MGI Symbol%3BAcc:MGI:1349481]	chr8	0.400886	6.88098	5.372	0.0204625	0.17155
ENSMUSG00000018593	Sparc	secreted acidic cysteine rich glycoprotein [Source:MGI Symbol%3BAcc:MGI:98373]	chr11	0.577723	5.37648	5.37163	0.0204668	0.17155
ENSMUSG00000062007	Hsh2d	hematopoietic SH2 domain containing [Source:MGI Symbol%3BAcc:MGI:2676364]	chr8	1.06792	5.36304	5.36851	0.0205035	0.171765
ENSMUSG00000037447	Arid5a	AT rich interactive domain 5A (MRF1-like) [Source:MGI Symbol%3BAcc:MGI:2443039]	chr1	0.700625	5.7936	5.36628	0.0205297	0.171892
ENSMUSG00000034563	Ccpg1	cell cycle progression 1 [Source:MGI Symbol%3BAcc:MGI:1196419]	chr9	-0.812809	5.59196	5.36382	0.0205587	0.172043
ENSMUSG00000029440	Psmd9	proteasome (prosome%2C macropain) 26S subunit%2C non-ATPase%2C 9 [Source:MGI Symbol%3BAcc:MGI:1914401]	chr5	0.558421	6.21492	5.36075	0.0205949	0.172252
ENSMUSG00000025001	Hells	helicase%2C lymphoid specific [Source:MGI Symbol%3BAcc:MGI:106209]	chr19	0.344129	7.81947	5.35646	0.0206457	0.172584
ENSMUSG00000030189	Ybx3	Y box protein 3 [Source:MGI Symbol%3BAcc:MGI:2137670]	chr6	-0.221585	9.34808	5.35311	0.0206854	0.172823
ENSMUSG00000027822	Slc33a1	solute carrier family 33 (acetyl-CoA transporter)%2C member 1 [Source:MGI Symbol%3BAcc:MGI:1332247]	chr3	-0.691648	5.98456	5.35051	0.0207162	0.172988
ENSMUSG00000005615	Pcyt1a	phosphate cytidylyltransferase 1%2C choline%2C alpha isoform [Source:MGI Symbol%3BAcc:MGI:88557]	chr16	-0.625963	6.2668	5.34848	0.0207404	0.173097
ENSMUSG00000022822	Abcc5	ATP-binding cassette%2C sub-family C (CFTR/MRP)%2C member 5 [Source:MGI Symbol%3BAcc:MGI:1351644]	chr16	-0.671837	6.02196	5.34328	0.0208023	0.17352
ENSMUSG00000064065	Ipcef1	interaction protein for cytohesin exchange factors 1 [Source:MGI Symbol%3BAcc:MGI:2444159]	chr10	0.762202	5.71088	5.34233	0.0208136	0.173521
ENSMUSG00000105656	Gm43017	predicted gene 43017 [Source:MGI Symbol%3BAcc:MGI:5663154]	chr5	-0.537693	5.33586	5.33864	0.0208577	0.173795
ENSMUSG00000032497	Lrrfip2	leucine rich repeat (in FLII) interacting protein 2 [Source:MGI Symbol%3BAcc:MGI:1918518]	chr9	-0.567776	6.23149	5.33671	0.0208808	0.173895
ENSMUSG00000068742	Cry2	cryptochrome 2 (photolyase-like) [Source:MGI Symbol%3BAcc:MGI:1270859]	chr2	-0.719316	5.81096	5.33542	0.0208963	0.173931
ENSMUSG00000028245	Nsmaf	neutral sphingomyelinase (N-SMase) activation associated factor [Source:MGI Symbol%3BAcc:MGI:1341864]	chr4	0.451343	6.76296	5.33372	0.0209167	0.173945
ENSMUSG00000078134	Gm12355	predicted gene 12355 [Source:MGI Symbol%3BAcc:MGI:3649769]	chr11	0.278735	7.16105	5.33341	0.0209205	0.173945
ENSMUSG00000049804	Armcx4	armadillo repeat containing%2C X-linked 4 [Source:MGI Symbol%3BAcc:MGI:2147887]	chrX	0.786236	5.89044	5.33242	0.0209323	0.17395
ENSMUSG00000032127	Vps11	VPS11%2C CORVET/HOPS core subunit [Source:MGI Symbol%3BAcc:MGI:1918982]	chr9	-0.670744	5.85495	5.32724	0.0209946	0.174358
ENSMUSG00000026426	Arl8a	ADP-ribosylation factor-like 8A [Source:MGI Symbol%3BAcc:MGI:1915974]	chr1	-0.694721	5.94625	5.32625	0.0210066	0.174358
ENSMUSG00000003363	Pld3	phospholipase D family%2C member 3 [Source:MGI Symbol%3BAcc:MGI:1333782]	chr7	-0.964698	5.58411	5.32555	0.021015	0.174358
ENSMUSG00000063586	Gm5513	predicted pseudogene 5513 [Source:MGI Symbol%3BAcc:MGI:3645437]	chr19	0.787577	5.43502	5.32452	0.0210274	0.174368
ENSMUSG00000059040	Eno1b	enolase 1B%2C retrotransposed [Source:MGI Symbol%3BAcc:MGI:3648653]	chr18	-0.690616	5.73299	5.32001	0.0210819	0.174727
ENSMUSG00000002799	Jag2	jagged 2 [Source:MGI Symbol%3BAcc:MGI:1098270]	chr12	0.834125	5.39403	5.3173	0.0211147	0.174905
ENSMUSG00000044098	Rsbn1	rosbin%2C round spermatid basic protein 1 [Source:MGI Symbol%3BAcc:MGI:2444993]	chr3	-0.346418	7.28695	5.31343	0.0211617	0.175201
ENSMUSG00000027305	Ndufaf1	NADH dehydrogenase (ubiquinone) 1 alpha subcomplex%2C assembly factor 1 [Source:MGI Symbol%3BAcc:MGI:1916952]	chr2	0.587052	6.31141	5.31247	0.0211733	0.175204
ENSMUSG00000040209	Zfp704	zinc finger protein 704 [Source:MGI Symbol%3BAcc:MGI:2180715]	chr3	-0.39664	7.19463	5.29535	0.0213824	0.176732
ENSMUSG00000034595	Ppp1r18	protein phosphatase 1%2C regulatory subunit 18 [Source:MGI Symbol%3BAcc:MGI:1923698]	chr17	0.511482	6.56002	5.2949	0.021388	0.176732
ENSMUSG00000031770	Herpud1	homocysteine-inducible%2C endoplasmic reticulum stress-inducible%2C ubiquitin-like domain member 1 [Source:MGI Symbol%3BAcc:MGI:1927406]	chr8	-0.53857	6.30684	5.29456	0.0213921	0.176732
ENSMUSG00000092192	Dyx1c1	dyslexia susceptibility 1 candidate 1 [Source:MGI Symbol%3BAcc:MGI:1914935]	chr9	-0.587089	5.33701	5.29181	0.021426	0.176918
ENSMUSG00000092250	Gm20467	predicted gene 20467 [Source:MGI Symbol%3BAcc:MGI:5141932]	chr19	0.830774	5.47354	5.2895	0.0214544	0.177059
ENSMUSG00000029119	Man2b2	mannosidase 2%2C alpha B2 [Source:MGI Symbol%3BAcc:MGI:1195262]	chr5	-0.711818	5.79937	5.28678	0.021488	0.177241
ENSMUSG00000006476	Nsmf	NMDA receptor synaptonuclear signaling and neuronal migration factor [Source:MGI Symbol%3BAcc:MGI:1861755]	chr2	-0.890838	5.57707	5.28358	0.0215275	0.177473
ENSMUSG00000074994	Qser1	glutamine and serine rich 1 [Source:MGI Symbol%3BAcc:MGI:2138986]	chr2	0.364234	7.0774	5.27959	0.0215768	0.177786
ENSMUSG00000001240	Ramp2	receptor (calcitonin) activity modifying protein 2 [Source:MGI Symbol%3BAcc:MGI:1859650]	chr11	0.999555	5.58091	5.27759	0.0216017	0.177879
ENSMUSG00000045954	Sdpr	serum deprivation response [Source:MGI Symbol%3BAcc:MGI:99513]	chr1	1.13273	5.6513	5.27683	0.0216111	0.177879
ENSMUSG00000004038	Gstm3	glutathione S-transferase%2C mu 3 [Source:MGI Symbol%3BAcc:MGI:106026]	chr3	-0.878758	5.39379	5.27311	0.0216573	0.178076
ENSMUSG00000025140	Pycr1	pyrroline-5-carboxylate reductase 1 [Source:MGI Symbol%3BAcc:MGI:2384795]	chr11	1.07501	5.49666	5.27306	0.0216579	0.178076
ENSMUSG00000108366	Gm5586	predicted gene 5586 [Source:MGI Symbol%3BAcc:MGI:3645853]	chr7	0.287137	7.02002	5.27046	0.0216903	0.178241
ENSMUSG00000085984	1700001G11Rik	RIKEN cDNA 1700001G11 gene [Source:MGI Symbol%3BAcc:MGI:1916553]	chr14	-1.02363	5.36317	5.26961	0.0217009	0.178241
ENSMUSG00000038763	Alpk3	alpha-kinase 3 [Source:MGI Symbol%3BAcc:MGI:2151224]	chr7	0.930404	5.45169	5.26227	0.0217926	0.178889
ENSMUSG00000006169	Clint1	clathrin interactor 1 [Source:MGI Symbol%3BAcc:MGI:2144243]	chr11	-0.257356	8.02534	5.26146	0.0218028	0.178889
ENSMUSG00000030168	Adipor2	adiponectin receptor 2 [Source:MGI Symbol%3BAcc:MGI:93830]	chr6	-0.306308	7.61843	5.2573	0.0218549	0.179222
ENSMUSG00000030795	Fus	fused in sarcoma [Source:MGI Symbol%3BAcc:MGI:1353633]	chr7	0.15861	9.26717	5.25328	0.0219055	0.179542
ENSMUSG00000022863	Btg3	B cell translocation gene 3 [Source:MGI Symbol%3BAcc:MGI:109532]	chr16	0.714927	5.53535	5.25195	0.0219223	0.179584
ENSMUSG00000026418	Tnni1	troponin I%2C skeletal%2C slow 1 [Source:MGI Symbol%3BAcc:MGI:105073]	chr1	0.977838	5.39772	5.2486	0.0219644	0.179754
ENSMUSG00000048960	Prex2	phosphatidylinositol-3%2C4%2C5-trisphosphate-dependent Rac exchange factor 2 [Source:MGI Symbol%3BAcc:MGI:1923385]	chr1	0.971334	5.5339	5.24768	0.0219761	0.179754
ENSMUSG00000046280	She	src homology 2 domain-containing transforming protein E [Source:MGI Symbol%3BAcc:MGI:1099462]	chr3	0.926816	5.44268	5.24755	0.0219777	0.179754
ENSMUSG00000031982	Arv1	ARV1 homolog%2C fatty acid homeostasis modulator [Source:MGI Symbol%3BAcc:MGI:1916115]	chr8	0.854833	5.55935	5.2416	0.022053	0.179986
ENSMUSG00000043789	Vwce	von Willebrand factor C and EGF domains [Source:MGI Symbol%3BAcc:MGI:1919018]	chr19	0.62163	5.35384	5.2415	0.0220542	0.179986
ENSMUSG00000031928	Mre11a	MRE11A homolog A%2C double strand break repair nuclease [Source:MGI Symbol%3BAcc:MGI:1100512]	chr9	0.439163	6.66754	5.23993	0.0220742	0.179986
ENSMUSG00000099488	Gm19774	predicted gene%2C 19774 [Source:MGI Symbol%3BAcc:MGI:5011959]	chr18	-0.745552	5.48628	5.23987	0.022075	0.179986
ENSMUSG00000023951	Vegfa	vascular endothelial growth factor A [Source:MGI Symbol%3BAcc:MGI:103178]	chr17	-0.757577	5.93577	5.23984	0.0220753	0.179986
ENSMUSG00000027327	1700037H04Rik	RIKEN cDNA 1700037H04 gene [Source:MGI Symbol%3BAcc:MGI:1914576]	chr2	-0.42001	6.74677	5.23983	0.0220755	0.179986
ENSMUSG00000109642	Gm45289	predicted gene 45289 [Source:MGI Symbol%3BAcc:MGI:5791125]	chr8	-0.916655	5.42287	5.2382	0.0220962	0.18006
ENSMUSG00000055531	Cpsf6	cleavage and polyadenylation specific factor 6 [Source:MGI Symbol%3BAcc:MGI:1913948]	chr10	0.242872	8.03627	5.23332	0.0221582	0.180471
ENSMUSG00000106094	Gm18916	predicted gene%2C 18916 [Source:MGI Symbol%3BAcc:MGI:5011101]	chr3	-0.824361	5.37511	5.2312	0.0221852	0.180596
ENSMUSG00000038486	Sv2a	synaptic vesicle glycoprotein 2 a [Source:MGI Symbol%3BAcc:MGI:1927139]	chr3	0.973201	5.37432	5.22834	0.0222217	0.180799
ENSMUSG00000030847	Bag3	BCL2-associated athanogene 3 [Source:MGI Symbol%3BAcc:MGI:1352493]	chr7	-0.924408	5.55322	5.22712	0.0222373	0.180831
ENSMUSG00000031562	Dctd	dCMP deaminase [Source:MGI Symbol%3BAcc:MGI:2444529]	chr8	0.4308	6.70658	5.22302	0.0222899	0.181163
ENSMUSG00000034422	Parp14	poly (ADP-ribose) polymerase family%2C member 14 [Source:MGI Symbol%3BAcc:MGI:1919489]	chr16	0.78734	5.9233	5.22041	0.0223233	0.181221
ENSMUSG00000097882	0610038B21Rik	RIKEN cDNA 0610038B21 gene [Source:MGI Symbol%3BAcc:MGI:1917595]	chr8	1.07371	5.38909	5.22035	0.022324	0.181221
ENSMUSG00000042198	Chchd7	coiled-coil-helix-coiled-coil-helix domain containing 7 [Source:MGI Symbol%3BAcc:MGI:1913683]	chr4	-0.401952	6.83145	5.21973	0.022332	0.181221
ENSMUSG00000064215	Ifi27	interferon%2C alpha-inducible protein 27 [Source:MGI Symbol%3BAcc:MGI:1277180]	chr12	0.87194	5.83865	5.20957	0.0224629	0.182188
ENSMUSG00000022883	Robo1	roundabout guidance receptor 1 [Source:MGI Symbol%3BAcc:MGI:1274781]	chr16	1.21131	5.3788	5.20716	0.0224941	0.182347
ENSMUSG00000060477	Irak2	interleukin-1 receptor-associated kinase 2 [Source:MGI Symbol%3BAcc:MGI:2429603]	chr6	-0.877551	5.42851	5.20167	0.0225652	0.182745
ENSMUSG00000043004	Gng2	guanine nucleotide binding protein (G protein)%2C gamma 2 [Source:MGI Symbol%3BAcc:MGI:102705]	chr14	0.526096	6.3624	5.20155	0.0225668	0.182745
ENSMUSG00000038696	Mapkap1	mitogen-activated protein kinase associated protein 1 [Source:MGI Symbol%3BAcc:MGI:2444554]	chr2	0.452933	6.76886	5.1972	0.0226233	0.183108
ENSMUSG00000021952	Xpo4	exportin 4 [Source:MGI Symbol%3BAcc:MGI:1888526]	chr14	0.403597	6.7879	5.1957	0.0226428	0.18317
ENSMUSG00000053398	Phgdh	3-phosphoglycerate dehydrogenase [Source:MGI Symbol%3BAcc:MGI:1355330]	chr3	0.266984	7.68993	5.19361	0.0226701	0.183248
ENSMUSG00000075609	Gm7935	predicted pseudogene 7935 [Source:MGI Symbol%3BAcc:MGI:3646370]	chr15	0.447025	6.12044	5.19315	0.0226761	0.183248
ENSMUSG00000027293	Ehd4	EH-domain containing 4 [Source:MGI Symbol%3BAcc:MGI:1919619]	chr2	0.419445	6.75772	5.19081	0.0227066	0.1834
ENSMUSG00000023345	Poc1a	POC1 centriolar protein A [Source:MGI Symbol%3BAcc:MGI:1917485]	chr9	-0.501567	6.26832	5.18591	0.0227707	0.183822
ENSMUSG00000026172	Bcs1l	BCS1-like (yeast) [Source:MGI Symbol%3BAcc:MGI:1914071]	chr1	-0.543674	6.25354	5.18401	0.0227957	0.183848
ENSMUSG00000021594	Srd5a1	steroid 5 alpha-reductase 1 [Source:MGI Symbol%3BAcc:MGI:98400]	chr13	0.875157	5.59775	5.18386	0.0227976	0.183848
ENSMUSG00000032667	Pon2	paraoxonase 2 [Source:MGI Symbol%3BAcc:MGI:106687]	chr6	-0.475045	6.72721	5.18263	0.0228138	0.183883
ENSMUSG00000099098	1110035H17Rik	RIKEN cDNA 1110035H17 gene [Source:MGI Symbol%3BAcc:MGI:1915936]	chr7	-0.833885	5.38315	5.1747	0.0229181	0.184628
ENSMUSG00000031246	Sh3bgrl	SH3-binding domain glutamic acid-rich protein like [Source:MGI Symbol%3BAcc:MGI:1930849]	chrX	-0.318302	7.39848	5.16951	0.0229867	0.185029
ENSMUSG00000070780	Rbm47	RNA binding motif protein 47 [Source:MGI Symbol%3BAcc:MGI:2384294]	chr5	1.09115	5.40769	5.16914	0.0229916	0.185029
ENSMUSG00000038473	Nos1ap	nitric oxide synthase 1 (neuronal) adaptor protein [Source:MGI Symbol%3BAcc:MGI:1917979]	chr1	1.04792	5.47776	5.16647	0.0230269	0.18514
ENSMUSG00000083011	Gm12816	predicted gene 12816 [Source:MGI Symbol%3BAcc:MGI:3649628]	chr4	0.657119	5.64124	5.16629	0.0230293	0.18514
ENSMUSG00000025511	Tspan4	tetraspanin 4 [Source:MGI Symbol%3BAcc:MGI:1928097]	chr7	0.38251	7.01047	5.16469	0.0230506	0.185215
ENSMUSG00000109711	Gm45445	predicted gene 45445 [Source:MGI Symbol%3BAcc:MGI:5791281]	chr8	0.680648	5.3607	5.16223	0.0230833	0.185276
ENSMUSG00000038368	Focad	focadhesin [Source:MGI Symbol%3BAcc:MGI:2676921]	chr4	0.658297	5.95691	5.16076	0.0231028	0.185276
ENSMUSG00000101365	Gm19325	predicted gene%2C 19325 [Source:MGI Symbol%3BAcc:MGI:5011510]	chr9	-0.634025	5.34206	5.1607	0.0231035	0.185276
ENSMUSG00000029616	Erp29	endoplasmic reticulum protein 29 [Source:MGI Symbol%3BAcc:MGI:1914647]	chr5	-0.282889	7.69717	5.16015	0.0231109	0.185276
ENSMUSG00000030757	Zkscan2	zinc finger with KRAB and SCAN domains 2 [Source:MGI Symbol%3BAcc:MGI:2444060]	chr7	-0.680254	5.38357	5.15908	0.0231252	0.185276
ENSMUSG00000068749	Psma5	proteasome (prosome%2C macropain) subunit%2C alpha type 5 [Source:MGI Symbol%3BAcc:MGI:1347009]	chr3	0.237301	7.99768	5.15801	0.0231394	0.185276
ENSMUSG00000096252	Tes3-ps	testis derived transcript 3%2C pseudogene [Source:MGI Symbol%3BAcc:MGI:3582925]	chr13	0.675956	5.75574	5.15784	0.0231417	0.185276
ENSMUSG00000019947	Arid5b	AT rich interactive domain 5B (MRF1-like) [Source:MGI Symbol%3BAcc:MGI:2175912]	chr10	0.790827	5.90884	5.1553	0.0231756	0.18535
ENSMUSG00000027263	Tubgcp4	tubulin%2C gamma complex associated protein 4 [Source:MGI Symbol%3BAcc:MGI:1196293]	chr2	-0.447287	6.60119	5.15486	0.0231814	0.18535
ENSMUSG00000034998	Foxn2	forkhead box N2 [Source:MGI Symbol%3BAcc:MGI:1347478]	chr17	-0.542607	6.3145	5.15447	0.0231866	0.18535
ENSMUSG00000020740	Gga3	golgi associated%2C gamma adaptin ear containing%2C ARF binding protein 3 [Source:MGI Symbol%3BAcc:MGI:2384159]	chr11	0.524314	6.2211	5.15347	0.0232	0.185361
ENSMUSG00000083599	Gm12821	predicted gene 12821 [Source:MGI Symbol%3BAcc:MGI:3649625]	chr4	-0.811864	5.37286	5.15233	0.0232152	0.185388
ENSMUSG00000040434	Large2	LARGE xylosyl- and glucuronyltransferase 2 [Source:MGI Symbol%3BAcc:MGI:2443769]	chr2	0.497677	5.34204	5.15012	0.0232448	0.185528
ENSMUSG00000029174	Tbc1d1	TBC1 domain family%2C member 1 [Source:MGI Symbol%3BAcc:MGI:1889508]	chr5	0.594024	6.00437	5.14456	0.0233193	0.186028
ENSMUSG00000103038	Gm37124	predicted gene%2C 37124 [Source:MGI Symbol%3BAcc:MGI:5610352]	chr1	0.914544	5.56426	5.14317	0.0233379	0.186055
ENSMUSG00000046441	Cmtr2	cap methyltransferase 2 [Source:MGI Symbol%3BAcc:MGI:2384580]	chr8	0.725023	5.81594	5.14253	0.0233466	0.186055
ENSMUSG00000038695	Josd2	Josephin domain containing 2 [Source:MGI Symbol%3BAcc:MGI:1913374]	chr7	-0.49198	6.47848	5.14051	0.0233738	0.186176
ENSMUSG00000057234	Mettl15	methyltransferase like 15 [Source:MGI Symbol%3BAcc:MGI:1924144]	chr2	-0.980152	5.60562	5.12159	0.0236299	0.188119
ENSMUSG00000009108	Gnat2	guanine nucleotide binding protein%2C alpha transducing 2 [Source:MGI Symbol%3BAcc:MGI:95779]	chr3	0.950709	5.45045	5.11875	0.0236686	0.188331
ENSMUSG00000008822	Acyp1	acylphosphatase 1%2C erythrocyte (common) type [Source:MGI Symbol%3BAcc:MGI:1913454]	chr12	-0.483617	6.57438	5.11236	0.023756	0.188867
ENSMUSG00000002968	Med25	mediator complex subunit 25 [Source:MGI Symbol%3BAcc:MGI:1922863]	chr7	0.379877	7.03137	5.11205	0.0237602	0.188867
ENSMUSG00000001366	Fbxo9	f-box protein 9 [Source:MGI Symbol%3BAcc:MGI:1918788]	chr9	-0.439475	6.40573	5.10633	0.0238387	0.18932
ENSMUSG00000110275	Gm5905	predicted gene 5905 [Source:MGI Symbol%3BAcc:MGI:3647422]	chr7	0.143824	9.04986	5.10612	0.0238416	0.18932
ENSMUSG00000028199	Cryz	crystallin%2C zeta [Source:MGI Symbol%3BAcc:MGI:88527]	chr3	0.784056	5.72263	5.09839	0.0239481	0.18977
ENSMUSG00000021226	Acot2	acyl-CoA thioesterase 2 [Source:MGI Symbol%3BAcc:MGI:2159605]	chr12	0.662507	5.98504	5.09814	0.0239515	0.18977
ENSMUSG00000020440	Arf5	ADP-ribosylation factor 5 [Source:MGI Symbol%3BAcc:MGI:99434]	chr6	-0.391964	6.76416	5.09783	0.0239557	0.18977
ENSMUSG00000028464	Tpm2	tropomyosin 2%2C beta [Source:MGI Symbol%3BAcc:MGI:98810]	chr4	0.83975	5.78019	5.09741	0.0239616	0.18977
ENSMUSG00000010110	Stx5a	syntaxin 5A [Source:MGI Symbol%3BAcc:MGI:1928483]	chr19	-0.530805	6.38988	5.09713	0.0239654	0.18977
ENSMUSG00000030002	Dusp11	dual specificity phosphatase 11 (RNA/RNP complex 1-interacting) [Source:MGI Symbol%3BAcc:MGI:1919352]	chr6	-0.345501	7.03248	5.09669	0.0239715	0.18977
ENSMUSG00000003068	Stk11	serine/threonine kinase 11 [Source:MGI Symbol%3BAcc:MGI:1341870]	chr10	-0.357704	7.07602	5.09458	0.0240007	0.189903
ENSMUSG00000026436	Elk4	ELK4%2C member of ETS oncogene family [Source:MGI Symbol%3BAcc:MGI:102853]	chr1	0.463411	6.62606	5.09357	0.0240147	0.189918
ENSMUSG00000103358	Gm37593	predicted gene%2C 37593 [Source:MGI Symbol%3BAcc:MGI:5610821]	chr17	1.28256	5.41308	5.08908	0.024077	0.190204
ENSMUSG00000062081	Gm6055	predicted gene 6055 [Source:MGI Symbol%3BAcc:MGI:3648620]	chr14	-0.800973	5.38268	5.08806	0.0240911	0.190204
ENSMUSG00000031444	F10	coagulation factor X [Source:MGI Symbol%3BAcc:MGI:103107]	chr8	-0.915272	5.5507	5.0878	0.0240947	0.190204
ENSMUSG00000045176	Borcs6	BLOC-1 related complex subunit 6 [Source:MGI Symbol%3BAcc:MGI:1919173]	chr11	-0.912025	5.52315	5.0869	0.0241073	0.190204
ENSMUSG00000104213	Ighd	immunoglobulin heavy constant delta [Source:MGI Symbol%3BAcc:MGI:96447]	chr12	0.847417	5.34	5.08655	0.0241121	0.190204
ENSMUSG00000037190	Cyb561d2	cytochrome b-561 domain containing 2 [Source:MGI Symbol%3BAcc:MGI:1929280]	chr9	-0.624767	5.9074	5.08355	0.0241538	0.190437
ENSMUSG00000021591	Glrx	glutaredoxin [Source:MGI Symbol%3BAcc:MGI:2135625]	chr13	-0.579067	6.16521	5.08174	0.0241791	0.190539
ENSMUSG00000005553	Atp4a	ATPase%2C H+/K+ exchanging%2C gastric%2C alpha polypeptide [Source:MGI Symbol%3BAcc:MGI:88113]	chr7	0.859698	5.38073	5.08019	0.0242008	0.19057
ENSMUSG00000022075	Rhobtb2	Rho-related BTB domain containing 2 [Source:MGI Symbol%3BAcc:MGI:2180557]	chr14	0.665232	5.82872	5.07956	0.0242095	0.19057
ENSMUSG00000096965	3300005D01Rik	RIKEN cDNA 3300005D01 gene [Source:MGI Symbol%3BAcc:MGI:1925762]	chr17	0.952253	5.39683	5.07882	0.0242198	0.19057
ENSMUSG00000053390	Zfp952	zinc finger protein 952 [Source:MGI Symbol%3BAcc:MGI:2441928]	chr17	-0.911836	5.59312	5.07524	0.0242699	0.19078
ENSMUSG00000094786	Gm14403	predicted gene 14403 [Source:MGI Symbol%3BAcc:MGI:3649813]	chr2	-0.653529	5.33657	5.07453	0.0242799	0.19078
ENSMUSG00000101678	Gm29609	predicted gene 29609 [Source:MGI Symbol%3BAcc:MGI:5580315]	chr5	0.618871	5.34435	5.07428	0.0242833	0.19078
ENSMUSG00000060126	Tpt1	tumor protein%2C translationally-controlled 1 [Source:MGI Symbol%3BAcc:MGI:104890]	chr14	0.153005	8.55916	5.07181	0.0243179	0.190955
ENSMUSG00000021792	Fam213a	family with sequence similarity 213%2C member A [Source:MGI Symbol%3BAcc:MGI:1917814]	chr14	0.642687	6.03469	5.0699	0.0243448	0.191069
ENSMUSG00000054115	Skp2	S-phase kinase-associated protein 2 (p45) [Source:MGI Symbol%3BAcc:MGI:1351663]	chr15	0.451796	6.68244	5.06892	0.0243586	0.191082
ENSMUSG00000097589	Dleu2	deleted in lymphocytic leukemia%2C 2 [Source:MGI Symbol%3BAcc:MGI:1934030]	chr14	-0.458157	6.56825	5.06562	0.0244049	0.191349
ENSMUSG00000062098	Btbd3	BTB (POZ) domain containing 3 [Source:MGI Symbol%3BAcc:MGI:2385155]	chr2	0.895729	5.73623	5.06416	0.0244255	0.191413
ENSMUSG00000044715	Gskip	GSK3B interacting protein [Source:MGI Symbol%3BAcc:MGI:1914037]	chr12	-0.70191	5.94575	5.05956	0.0244905	0.191507
ENSMUSG00000104491	Gm32340	predicted gene%2C 32340 [Source:MGI Symbol%3BAcc:MGI:5591499]	chr3	0.910278	5.46074	5.05912	0.0244966	0.191507
ENSMUSG00000084957	Bbip1	BBSome interacting protein 1 [Source:MGI Symbol%3BAcc:MGI:1913610]	chr19	-0.328654	7.25177	5.05884	0.0245006	0.191507
ENSMUSG00000017146	Brca1	breast cancer 1%2C early onset [Source:MGI Symbol%3BAcc:MGI:104537]	chr11	0.513878	6.44233	5.05867	0.024503	0.191507
ENSMUSG00000020634	Ubxn2a	UBX domain protein 2A [Source:MGI Symbol%3BAcc:MGI:2442310]	chr12	-0.484376	6.58817	5.05815	0.0245104	0.191507
ENSMUSG00000067919	Rex2	reduced expression 2 [Source:MGI Symbol%3BAcc:MGI:1328322]	chr4	-0.548826	5.32835	5.05808	0.0245114	0.191507
ENSMUSG00000035437	Rabgap1	RAB GTPase activating protein 1 [Source:MGI Symbol%3BAcc:MGI:2385139]	chr2	0.47404	6.53601	5.05649	0.0245339	0.191568
ENSMUSG00000048799	Cep120	centrosomal protein 120 [Source:MGI Symbol%3BAcc:MGI:2147298]	chr18	0.662116	6.11501	5.05493	0.0245559	0.191568
ENSMUSG00000085704	4921531C22Rik	RIKEN cDNA 4921531C22 gene [Source:MGI Symbol%3BAcc:MGI:1913980]	chr2	1.04812	5.37779	5.05492	0.0245562	0.191568
ENSMUSG00000015947	Fcgr1	Fc receptor%2C IgG%2C high affinity I [Source:MGI Symbol%3BAcc:MGI:95498]	chr3	-1.0763	5.36351	5.05166	0.0246024	0.191832
ENSMUSG00000029135	Fosl2	fos-like antigen 2 [Source:MGI Symbol%3BAcc:MGI:102858]	chr5	-0.987086	5.60236	5.04951	0.024633	0.191974
ENSMUSG00000084756	Gm13881	predicted gene 13881 [Source:MGI Symbol%3BAcc:MGI:3649536]	chr2	0.987009	5.38074	5.03776	0.0248005	0.193183
ENSMUSG00000017417	Plxdc1	plexin domain containing 1 [Source:MGI Symbol%3BAcc:MGI:1919574]	chr11	0.564362	5.33599	5.0339	0.0248559	0.193517
ENSMUSG00000026009	Icos	inducible T cell co-stimulator [Source:MGI Symbol%3BAcc:MGI:1858745]	chr1	1.13541	5.62769	5.02729	0.024951	0.19416
ENSMUSG00000110126	Gm9347	predicted gene 9347 [Source:MGI Symbol%3BAcc:MGI:3648409]	chr7	0.404377	6.19623	5.0259	0.0249709	0.194175
ENSMUSG00000030410	Dmwd	dystrophia myotonica-containing WD repeat motif [Source:MGI Symbol%3BAcc:MGI:94907]	chr7	0.752594	5.96957	5.02542	0.0249779	0.194175
[truncated: 13,541 more rows]

## Sheet: Table S2. iMPP4 vs iMPP2
GeneID	Symbol	description	chromosome	logFC	logCPM	LR	PValue	FDR
ENSMUSG00000015937	H2afy	H2A histone family%2C member Y [Source:MGI Symbol%3BAcc:MGI:1349392]	chr13	1.94266	10.2038	358.916	4.8477e-80	7.53333e-76
ENSMUSG00000016494	Cd34	CD34 antigen [Source:MGI Symbol%3BAcc:MGI:88329]	chr1	2.81523	8.02576	224.615	8.90699e-51	6.92073e-47
ENSMUSG00000002985	Apoe	apolipoprotein E [Source:MGI Symbol%3BAcc:MGI:88057]	chr7	-2.55072	8.94822	217.275	3.55444e-49	1.8412e-45
ENSMUSG00000023927	Satb1	special AT-rich sequence binding protein 1 [Source:MGI Symbol%3BAcc:MGI:105084]	chr17	3.18662	7.08044	204.073	2.69764e-46	1.04803e-42
ENSMUSG00000049577	Zfpm1	zinc finger protein%2C multitype 1 [Source:MGI Symbol%3BAcc:MGI:1095400]	chr8	-2.57059	7.61535	202.002	7.63815e-46	2.37394e-42
ENSMUSG00000042817	Flt3	FMS-like tyrosine kinase 3 [Source:MGI Symbol%3BAcc:MGI:95559]	chr5	4.06055	6.49826	199.851	2.25073e-45	5.82939e-42
ENSMUSG00000021728	Emb	embigin [Source:MGI Symbol%3BAcc:MGI:95321]	chr13	2.48194	7.91384	193.486	5.51314e-44	1.22392e-40
ENSMUSG00000037336	Mfsd2b	major facilitator superfamily domain containing 2B [Source:MGI Symbol%3BAcc:MGI:3583946]	chr12	-3.50768	6.90127	181.724	2.03673e-41	3.95636e-38
ENSMUSG00000056758	Hmga2	high mobility group AT-hook 2 [Source:MGI Symbol%3BAcc:MGI:101761]	chr10	2.11974	9.05575	172.75	1.85611e-39	3.20488e-36
ENSMUSG00000048376	F2r	coagulation factor II (thrombin) receptor [Source:MGI Symbol%3BAcc:MGI:101802]	chr13	-2.51801	7.18756	171.675	3.18712e-39	4.95278e-36
ENSMUSG00000018819	Lsp1	lymphocyte specific 1 [Source:MGI Symbol%3BAcc:MGI:96832]	chr7	3.07972	7.2841	152.031	6.23768e-35	8.81214e-32
ENSMUSG00000076617	Ighm	immunoglobulin heavy constant mu [Source:MGI Symbol%3BAcc:MGI:96448]	chr12	4.64308	6.29435	148.998	2.87009e-34	3.71676e-31
ENSMUSG00000021998	Lcp1	lymphocyte cytosolic protein 1 [Source:MGI Symbol%3BAcc:MGI:104808]	chr14	1.88796	8.60053	147.411	6.38069e-34	7.62738e-31
ENSMUSG00000047181	Samd14	sterile alpha motif domain containing 14 [Source:MGI Symbol%3BAcc:MGI:2384945]	chr11	-3.7521	6.30022	146.49	1.01437e-33	1.12595e-30
ENSMUSG00000090164	BC035044	cDNA sequence BC035044 [Source:MGI Symbol%3BAcc:MGI:2448540]	chr6	2.6805	6.79543	141.878	1.03404e-32	1.07127e-29
ENSMUSG00000024349	Tmem173	transmembrane protein 173 [Source:MGI Symbol%3BAcc:MGI:1919762]	chr18	2.68108	6.49556	141.448	1.28422e-32	1.2473e-29
ENSMUSG00000026923	Notch1	notch 1 [Source:MGI Symbol%3BAcc:MGI:97363]	chr2	3.32908	6.52761	137.885	7.72331e-32	7.06002e-29
ENSMUSG00000073002	Vamp5	vesicle-associated membrane protein 5 [Source:MGI Symbol%3BAcc:MGI:1858622]	chr6	-1.86038	7.42824	137.576	9.02032e-32	7.78754e-29
ENSMUSG00000085723	Gm15915	predicted gene 15915 [Source:MGI Symbol%3BAcc:MGI:3801763]	chr10	-2.22649	7.55063	136.418	1.61662e-31	1.32222e-28
ENSMUSG00000037012	Hk1	hexokinase 1 [Source:MGI Symbol%3BAcc:MGI:96103]	chr10	-1.64378	7.5311	133.553	6.84157e-31	5.3159e-28
ENSMUSG00000034664	Itga2b	integrin alpha 2b [Source:MGI Symbol%3BAcc:MGI:96601]	chr11	-3.07986	6.73562	132.703	1.04989e-30	7.76917e-28
ENSMUSG00000024965	Fermt3	fermitin family member 3 [Source:MGI Symbol%3BAcc:MGI:2147790]	chr19	-1.23187	8.21856	123.346	1.17117e-28	8.27271e-26
ENSMUSG00000076431	Sox4	SRY (sex determining region Y)-box 4 [Source:MGI Symbol%3BAcc:MGI:98366]	chr13	2.00635	8.75041	115.997	4.76119e-27	3.21691e-24
ENSMUSG00000020176	Grb10	growth factor receptor bound protein 10 [Source:MGI Symbol%3BAcc:MGI:103232]	chr11	-2.08349	7.34364	114.256	1.14534e-26	7.41608e-24
ENSMUSG00000031162	Gata1	GATA binding protein 1 [Source:MGI Symbol%3BAcc:MGI:95661]	chrX	-1.97481	7.19211	111.259	5.19144e-26	3.227e-23
ENSMUSG00000039997	Ifi203	interferon activated gene 203 [Source:MGI Symbol%3BAcc:MGI:96428]	chr1	3.3175	7.26602	110.714	6.83567e-26	4.08563e-23
ENSMUSG00000028337	Coro2a	coronin%2C actin binding protein 2A [Source:MGI Symbol%3BAcc:MGI:1345966]	chr4	1.81747	7.53648	109.587	1.20697e-25	6.94677e-23
ENSMUSG00000026672	Optn	optineurin [Source:MGI Symbol%3BAcc:MGI:1918898]	chr2	-3.78883	5.94038	109.042	1.58908e-25	8.81939e-23
ENSMUSG00000078350	Smim1	small integral membrane protein 1 [Source:MGI Symbol%3BAcc:MGI:1916109]	chr4	-3.35151	6.27446	106.735	5.08919e-25	2.72711e-22
ENSMUSG00000020900	Myh10	myosin%2C heavy polypeptide 10%2C non-muscle [Source:MGI Symbol%3BAcc:MGI:1930780]	chr11	-2.66928	6.98988	104.287	1.75036e-24	9.06684e-22
ENSMUSG00000022824	Muc13	mucin 13%2C epithelial transmembrane [Source:MGI Symbol%3BAcc:MGI:103190]	chr16	-2.82924	6.58629	104.013	2.01003e-24	1.00761e-21
ENSMUSG00000073902	Gm1966	predicted gene 1966 [Source:MGI Symbol%3BAcc:MGI:3584360]	chr7	3.30925	6.39152	100.995	9.2219e-24	4.47838e-21
ENSMUSG00000059336	Slc14a1	solute carrier family 14 (urea transporter)%2C member 1 [Source:MGI Symbol%3BAcc:MGI:1351654]	chr18	-3.08084	6.43133	100.555	1.15131e-23	5.3759e-21
ENSMUSG00000029287	Tgfbr3	transforming growth factor%2C beta receptor III [Source:MGI Symbol%3BAcc:MGI:104637]	chr5	-2.31877	6.61181	100.513	1.17619e-23	5.3759e-21
ENSMUSG00000028717	Tal1	T cell acute lymphocytic leukemia 1 [Source:MGI Symbol%3BAcc:MGI:98480]	chr4	-1.58832	7.52581	99.6674	1.8026e-23	8.00356e-21
ENSMUSG00000015053	Gata2	GATA binding protein 2 [Source:MGI Symbol%3BAcc:MGI:95662]	chr6	-2.12494	7.92249	97.3695	5.75248e-23	2.48316e-20
ENSMUSG00000030336	Cd27	CD27 antigen [Source:MGI Symbol%3BAcc:MGI:88326]	chr6	2.6587	7.01767	96.0623	1.11327e-22	4.67572e-20
ENSMUSG00000070803	Cited4	Cbp/p300-interacting transactivator%2C with Glu/Asp-rich carboxy-terminal domain%2C 4 [Source:MGI Symbol%3BAcc:MGI:1861694]	chr4	-2.17315	6.97799	94.0882	3.0177e-22	1.23408e-19
ENSMUSG00000035835	Plppr3	phospholipid phosphatase related 3 [Source:MGI Symbol%3BAcc:MGI:2388640]	chr10	2.14828	6.82225	93.0703	5.04706e-22	2.01106e-19
ENSMUSG00000070348	Ccnd1	cyclin D1 [Source:MGI Symbol%3BAcc:MGI:88313]	chr7	2.53918	7.25496	92.7066	6.06521e-22	2.35633e-19
ENSMUSG00000024013	Fgd2	FYVE%2C RhoGEF and PH domain containing 2 [Source:MGI Symbol%3BAcc:MGI:1347084]	chr17	3.5509	6.10578	91.4585	1.13957e-21	4.31924e-19
ENSMUSG00000008496	Pou2f2	POU domain%2C class 2%2C transcription factor 2 [Source:MGI Symbol%3BAcc:MGI:101897]	chr7	2.07054	7.61816	91.0953	1.3692e-21	5.06603e-19
ENSMUSG00000029322	Plac8	placenta-specific 8 [Source:MGI Symbol%3BAcc:MGI:2445289]	chr5	2.26608	8.73771	89.309	3.37712e-21	1.22048e-18
ENSMUSG00000090272	Mndal	myeloid nuclear differentiation antigen like [Source:MGI Symbol%3BAcc:MGI:3780953]	chr1	3.13506	6.5583	89.2581	3.46516e-21	1.22383e-18
ENSMUSG00000026074	Map4k4	mitogen-activated protein kinase kinase kinase kinase 4 [Source:MGI Symbol%3BAcc:MGI:1349394]	chr1	1.81717	7.18182	87.3164	9.24771e-21	3.19354e-18
ENSMUSG00000027556	Car1	carbonic anhydrase 1 [Source:MGI Symbol%3BAcc:MGI:88268]	chr3	-3.84456	6.21772	86.9537	1.11091e-20	3.75295e-18
ENSMUSG00000052534	Pbx1	pre B cell leukemia homeobox 1 [Source:MGI Symbol%3BAcc:MGI:97495]	chr1	-2.05093	7.71396	86.7535	1.22926e-20	4.06442e-18
ENSMUSG00000054191	Klf1	Kruppel-like factor 1 (erythroid) [Source:MGI Symbol%3BAcc:MGI:1342771]	chr8	-3.17386	7.13177	86.4269	1.45003e-20	4.69446e-18
ENSMUSG00000040710	St8sia4	ST8 alpha-N-acetyl-neuraminide alpha-2%2C8-sialyltransferase 4 [Source:MGI Symbol%3BAcc:MGI:106018]	chr1	2.09894	6.98462	85.2986	2.56542e-20	8.13604e-18
ENSMUSG00000040528	Milr1	mast cell immunoglobulin like receptor 1 [Source:MGI Symbol%3BAcc:MGI:2685731]	chr11	3.18563	6.04308	83.4273	6.61039e-20	2.05451e-17
ENSMUSG00000002808	Epdr1	ependymin related protein 1 (zebrafish) [Source:MGI Symbol%3BAcc:MGI:2145369]	chr13	-2.99109	6.00666	79.7227	4.30828e-19	1.31276e-16
ENSMUSG00000024431	Nr3c1	nuclear receptor subfamily 3%2C group C%2C member 1 [Source:MGI Symbol%3BAcc:MGI:95824]	chr18	-1.67724	6.93927	78.945	6.38622e-19	1.9085e-16
ENSMUSG00000002997	Prkar2b	protein kinase%2C cAMP dependent regulatory%2C type II beta [Source:MGI Symbol%3BAcc:MGI:97760]	chr12	-1.30682	7.45828	78.8465	6.71282e-19	1.96825e-16
ENSMUSG00000004897	Hdgf	hepatoma-derived growth factor [Source:MGI Symbol%3BAcc:MGI:1194494]	chr3	-0.75198	9.88937	76.903	1.79563e-18	5.10233e-16
ENSMUSG00000027947	Il6ra	interleukin 6 receptor%2C alpha [Source:MGI Symbol%3BAcc:MGI:105304]	chr3	2.86641	6.12129	76.8918	1.80584e-18	5.10233e-16
ENSMUSG00000019122	Ccl9	chemokine (C-C motif) ligand 9 [Source:MGI Symbol%3BAcc:MGI:104533]	chr11	2.37424	6.48967	76.697	1.99311e-18	5.53087e-16
ENSMUSG00000028644	Ermap	erythroblast membrane-associated protein [Source:MGI Symbol%3BAcc:MGI:1349816]	chr4	-2.85636	7.41704	73.8376	8.48159e-18	2.31235e-15
ENSMUSG00000026360	Rgs2	regulator of G-protein signaling 2 [Source:MGI Symbol%3BAcc:MGI:1098271]	chr1	2.34843	6.39589	73.2721	1.12955e-17	3.02641e-15
ENSMUSG00000024511	Rab27b	RAB27B%2C member RAS oncogene family [Source:MGI Symbol%3BAcc:MGI:1931295]	chr18	-3.49945	5.90038	71.5509	2.702e-17	7.11679e-15
ENSMUSG00000050075	Gpr171	G protein-coupled receptor 171 [Source:MGI Symbol%3BAcc:MGI:2442043]	chr3	2.86396	6.0778	70.9442	3.6748e-17	9.51772e-15
ENSMUSG00000030707	Coro1a	coronin%2C actin binding protein 1A [Source:MGI Symbol%3BAcc:MGI:1345961]	chr7	1.43024	9.02276	70.4364	4.7535e-17	1.21097e-14
ENSMUSG00000069662	Marcks	myristoylated alanine rich protein kinase C substrate [Source:MGI Symbol%3BAcc:MGI:96907]	chr10	2.59854	6.50292	68.7796	1.10106e-16	2.75976e-14
ENSMUSG00000022994	Adcy6	adenylate cyclase 6 [Source:MGI Symbol%3BAcc:MGI:87917]	chr15	-2.50254	6.074	68.6936	1.15016e-16	2.83705e-14
ENSMUSG00000027435	Cd93	CD93 antigen [Source:MGI Symbol%3BAcc:MGI:106664]	chr2	1.81493	7.88836	68.2778	1.42014e-16	3.44827e-14
ENSMUSG00000038679	Trps1	trichorhinophalangeal syndrome I (human) [Source:MGI Symbol%3BAcc:MGI:1927616]	chr15	2.65725	6.04705	68.0299	1.61031e-16	3.84989e-14
ENSMUSG00000034981	Parm1	prostate androgen-regulated mucin-like protein 1 [Source:MGI Symbol%3BAcc:MGI:2443349]	chr5	-3.056	5.84287	67.6116	1.99092e-16	4.68772e-14
ENSMUSG00000061288	Taok3	TAO kinase 3 [Source:MGI Symbol%3BAcc:MGI:3041177]	chr5	-0.83441	8.31605	67.3742	2.24566e-16	5.2086e-14
ENSMUSG00000039167	Adgrl4	adhesion G protein-coupled receptor L4 [Source:MGI Symbol%3BAcc:MGI:2655562]	chr3	2.14371	7.78733	66.6327	3.27121e-16	7.47567e-14
ENSMUSG00000021281	Tnfaip2	tumor necrosis factor%2C alpha-induced protein 2 [Source:MGI Symbol%3BAcc:MGI:104960]	chr12	-2.59282	6.827	66.1524	4.17369e-16	9.39989e-14
ENSMUSG00000024338	Psmb8	proteasome (prosome%2C macropain) subunit%2C beta type 8 (large multifunctional peptidase 7) [Source:MGI Symbol%3BAcc:MGI:1346527]	chr17	1.53799	7.44919	65.5117	5.77691e-16	1.28247e-13
ENSMUSG00000027776	Il12a	interleukin 12a [Source:MGI Symbol%3BAcc:MGI:96539]	chr3	2.18381	6.16998	64.9588	7.648e-16	1.67394e-13
ENSMUSG00000022587	Ly6e	lymphocyte antigen 6 complex%2C locus E [Source:MGI Symbol%3BAcc:MGI:106651]	chr15	0.957087	8.80421	64.7508	8.49971e-16	1.83452e-13
ENSMUSG00000000682	Cd52	CD52 antigen [Source:MGI Symbol%3BAcc:MGI:1346088]	chr4	2.02875	6.77065	63.9833	1.2548e-15	2.67119e-13
ENSMUSG00000009350	Mpo	myeloperoxidase [Source:MGI Symbol%3BAcc:MGI:97137]	chr11	1.43551	10.307	63.0833	1.98145e-15	4.16105e-13
ENSMUSG00000006235	Epor	erythropoietin receptor [Source:MGI Symbol%3BAcc:MGI:95408]	chr9	-2.09517	6.62569	62.8105	2.2758e-15	4.71546e-13
ENSMUSG00000047953	Gp5	glycoprotein 5 (platelet) [Source:MGI Symbol%3BAcc:MGI:1096363]	chr16	-2.94771	5.65239	62.5379	2.61365e-15	5.34217e-13
ENSMUSG00000029780	Nt5c3	5'-nucleotidase%2C cytosolic III [Source:MGI Symbol%3BAcc:MGI:1927186]	chr6	-1.33917	7.19564	62.5129	2.64702e-15	5.34217e-13
ENSMUSG00000022742	Cpox	coproporphyrinogen oxidase [Source:MGI Symbol%3BAcc:MGI:104841]	chr16	-1.79118	7.97386	61.7574	3.8849e-15	7.73991e-13
ENSMUSG00000022439	Parvg	parvin%2C gamma [Source:MGI Symbol%3BAcc:MGI:2158329]	chr15	1.12542	7.45315	60.875	6.08175e-15	1.19633e-12
ENSMUSG00000037731	Themis2	thymocyte selection associated family member 2 [Source:MGI Symbol%3BAcc:MGI:2446213]	chr4	2.67163	5.99526	60.1332	8.86523e-15	1.72207e-12
ENSMUSG00000070576	Mn1	meningioma 1 [Source:MGI Symbol%3BAcc:MGI:1261813]	chr5	3.48127	5.61342	60.0411	9.28964e-15	1.78223e-12
ENSMUSG00000045382	Cxcr4	chemokine (C-X-C motif) receptor 4 [Source:MGI Symbol%3BAcc:MGI:109563]	chr1	2.46792	6.30351	59.7187	1.0943e-14	2.07382e-12
ENSMUSG00000040723	Rcsd1	RCSD domain containing 1 [Source:MGI Symbol%3BAcc:MGI:2676394]	chr1	1.55546	6.6539	58.9077	1.65242e-14	3.09381e-12
ENSMUSG00000032966	Fkbp1a	FK506 binding protein 1a [Source:MGI Symbol%3BAcc:MGI:95541]	chr2	0.806016	8.6017	58.4746	2.05927e-14	3.80966e-12
ENSMUSG00000001870	Ltbp1	latent transforming growth factor beta binding protein 1 [Source:MGI Symbol%3BAcc:MGI:109151]	chr17	-2.99759	5.76406	57.6127	3.19165e-14	5.83509e-12
ENSMUSG00000040466	Blvrb	biliverdin reductase B (flavin reductase (NADPH)) [Source:MGI Symbol%3BAcc:MGI:2385271]	chr7	-2.42848	6.93437	57.3918	3.57098e-14	6.45268e-12
ENSMUSG00000042035	Igsf3	immunoglobulin superfamily%2C member 3 [Source:MGI Symbol%3BAcc:MGI:1926158]	chr3	-2.50129	5.95323	57.0384	4.27395e-14	7.63416e-12
ENSMUSG00000030579	Tyrobp	TYRO protein tyrosine kinase binding protein [Source:MGI Symbol%3BAcc:MGI:1277211]	chr7	2.26772	6.95454	56.8016	4.82077e-14	8.51304e-12
ENSMUSG00000020275	Rel	reticuloendotheliosis oncogene [Source:MGI Symbol%3BAcc:MGI:97897]	chr11	2.93727	5.83172	56.7648	4.91192e-14	8.57655e-12
ENSMUSG00000027287	Snap23	synaptosomal-associated protein 23 [Source:MGI Symbol%3BAcc:MGI:109356]	chr2	-1.32802	6.8631	56.2402	6.41372e-14	1.10743e-11
ENSMUSG00000030137	Tuba8	tubulin%2C alpha 8 [Source:MGI Symbol%3BAcc:MGI:1858225]	chr6	-2.44671	5.97127	56.06	7.02942e-14	1.20041e-11
ENSMUSG00000079523	Tmsb10	thymosin%2C beta 10 [Source:MGI Symbol%3BAcc:MGI:109146]	chr6	0.858443	8.53901	55.9206	7.54594e-14	1.27461e-11
ENSMUSG00000074785	Plxnc1	plexin C1 [Source:MGI Symbol%3BAcc:MGI:1890127]	chr10	-1.53364	6.96253	55.7094	8.40135e-14	1.40384e-11
ENSMUSG00000002111	Spi1	spleen focus forming virus (SFFV) proviral integration oncogene [Source:MGI Symbol%3BAcc:MGI:98282]	chr2	1.2084	7.82108	54.9532	1.23433e-13	2.04058e-11
ENSMUSG00000026395	Ptprc	protein tyrosine phosphatase%2C receptor type%2C C [Source:MGI Symbol%3BAcc:MGI:97810]	chr1	1.37078	7.88179	54.8727	1.28594e-13	2.10352e-11
ENSMUSG00000063229	Ldha	lactate dehydrogenase A [Source:MGI Symbol%3BAcc:MGI:96759]	chr7	-0.6116	10.0735	54.3743	1.65717e-13	2.68255e-11
ENSMUSG00000076441	Ass1	argininosuccinate synthetase 1 [Source:MGI Symbol%3BAcc:MGI:88090]	chr2	-1.82765	6.46347	54.3203	1.70329e-13	2.72878e-11
ENSMUSG00000033386	Frrs1	ferric-chelate reductase 1 [Source:MGI Symbol%3BAcc:MGI:108076]	chr3	-1.07385	7.70051	54.2723	1.74547e-13	2.76782e-11
ENSMUSG00000046687	Gm5424	predicted gene 5424 [Source:MGI Symbol%3BAcc:MGI:3643173]	chr10	-1.93931	6.19809	53.9711	2.03465e-13	3.19379e-11
ENSMUSG00000039153	Runx2	runt related transcription factor 2 [Source:MGI Symbol%3BAcc:MGI:99829]	chr17	1.81543	6.36826	53.8964	2.11345e-13	3.28429e-11
ENSMUSG00000056888	Glipr1	GLI pathogenesis-related 1 (glioma) [Source:MGI Symbol%3BAcc:MGI:1920940]	chr10	1.59466	6.92874	53.8757	2.13583e-13	3.28622e-11
ENSMUSG00000031765	Mt1	metallothionein 1 [Source:MGI Symbol%3BAcc:MGI:97171]	chr8	-1.46958	8.21537	53.3375	2.80893e-13	4.27949e-11
ENSMUSG00000021754	Map3k1	mitogen-activated protein kinase kinase kinase 1 [Source:MGI Symbol%3BAcc:MGI:1346872]	chr13	1.4131	6.68504	53.2571	2.92635e-13	4.41509e-11
ENSMUSG00000039145	Camk1d	calcium/calmodulin-dependent protein kinase ID [Source:MGI Symbol%3BAcc:MGI:2442190]	chr2	2.71397	5.79547	53.0115	3.31605e-13	4.95494e-11
ENSMUSG00000070034	Sp110	Sp110 nuclear body protein [Source:MGI Symbol%3BAcc:MGI:1923364]	chr1	1.39492	6.76676	52.739	3.8096e-13	5.6382e-11
ENSMUSG00000005533	Igf1r	insulin-like growth factor I receptor [Source:MGI Symbol%3BAcc:MGI:96433]	chr7	-0.94745	8.34303	52.6859	3.91387e-13	5.73788e-11
ENSMUSG00000042476	Abcb4	ATP-binding cassette%2C sub-family B (MDR/TAP)%2C member 4 [Source:MGI Symbol%3BAcc:MGI:97569]	chr5	-1.96841	6.54226	52.4465	4.42128e-13	6.42118e-11
ENSMUSG00000026655	Fam107b	family with sequence similarity 107%2C member B [Source:MGI Symbol%3BAcc:MGI:1913790]	chr2	1.33575	7.22769	52.2446	4.9001e-13	7.0507e-11
ENSMUSG00000023993	Treml1	triggering receptor expressed on myeloid cells-like 1 [Source:MGI Symbol%3BAcc:MGI:1918576]	chr17	-3.05638	5.71095	51.9892	5.58076e-13	7.95643e-11
ENSMUSG00000038236	Hoxa7	homeobox A7 [Source:MGI Symbol%3BAcc:MGI:96179]	chr6	2.03042	6.39079	51.6849	6.51615e-13	9.20555e-11
ENSMUSG00000021886	Gpr65	G-protein coupled receptor 65 [Source:MGI Symbol%3BAcc:MGI:108031]	chr12	2.64142	5.9534	51.4608	7.30411e-13	1.02258e-10
ENSMUSG00000022253	Nadk2	NAD kinase 2%2C mitochondrial [Source:MGI Symbol%3BAcc:MGI:1915896]	chr15	-1.12492	7.2763	51.3965	7.54736e-13	1.0472e-10
ENSMUSG00000034330	Plcg2	phospholipase C%2C gamma 2 [Source:MGI Symbol%3BAcc:MGI:97616]	chr8	1.08128	7.6972	51.0449	9.02761e-13	1.2415e-10
ENSMUSG00000053477	Tcf4	transcription factor 4 [Source:MGI Symbol%3BAcc:MGI:98506]	chr18	1.09924	7.63469	50.9907	9.28065e-13	1.2651e-10
ENSMUSG00000097461	Gm26735	predicted gene%2C 26735 [Source:MGI Symbol%3BAcc:MGI:5477229]	chr13	2.24805	5.94345	50.7612	1.04317e-12	1.40964e-10
ENSMUSG00000076498	Trbc2	T cell receptor beta%2C constant 2 [Source:MGI Symbol%3BAcc:MGI:4835227]	chr6	2.68283	6.22423	50.7221	1.06417e-12	1.42562e-10
ENSMUSG00000027339	Rassf2	Ras association (RalGDS/AF-6) domain family member 2 [Source:MGI Symbol%3BAcc:MGI:2442060]	chr2	1.91917	6.19581	50.363	1.27781e-12	1.6972e-10
ENSMUSG00000004609	Cd33	CD33 antigen [Source:MGI Symbol%3BAcc:MGI:99440]	chr7	2.56761	5.90369	50.3136	1.31036e-12	1.72567e-10
ENSMUSG00000030283	St8sia1	ST8 alpha-N-acetyl-neuraminide alpha-2%2C8-sialyltransferase 1 [Source:MGI Symbol%3BAcc:MGI:106011]	chr6	3.09803	5.54077	50.2126	1.37959e-12	1.80159e-10
ENSMUSG00000030117	Gdf3	growth differentiation factor 3 [Source:MGI Symbol%3BAcc:MGI:95686]	chr6	-2.72103	5.99004	50.1252	1.44241e-12	1.86732e-10
ENSMUSG00000021725	Parp8	poly (ADP-ribose) polymerase family%2C member 8 [Source:MGI Symbol%3BAcc:MGI:1098713]	chr13	1.89779	6.42302	50.1096	1.45396e-12	1.86732e-10
ENSMUSG00000032864	Rag2	recombination activating gene 2 [Source:MGI Symbol%3BAcc:MGI:97849]	chr2	2.98554	5.56433	49.8856	1.62979e-12	2.07597e-10
ENSMUSG00000060470	Adgrg3	adhesion G protein-coupled receptor G3 [Source:MGI Symbol%3BAcc:MGI:1859670]	chr8	1.5434	7.33379	49.8193	1.68581e-12	2.12987e-10
ENSMUSG00000032322	Pstpip1	proline-serine-threonine phosphatase-interacting protein 1 [Source:MGI Symbol%3BAcc:MGI:1321396]	chr9	1.89146	6.397	49.8012	1.70144e-12	2.13229e-10
ENSMUSG00000022010	Tsc22d1	TSC22 domain family%2C member 1 [Source:MGI Symbol%3BAcc:MGI:109127]	chr14	1.32543	7.14321	49.713	1.77965e-12	2.21235e-10
ENSMUSG00000053931	Cnn3	calponin 3%2C acidic [Source:MGI Symbol%3BAcc:MGI:1919244]	chr3	1.19244	6.93988	49.6974	1.7938e-12	2.21235e-10
ENSMUSG00000051998	Lax1	lymphocyte transmembrane adaptor 1 [Source:MGI Symbol%3BAcc:MGI:2443362]	chr1	2.54649	5.85927	49.5839	1.90063e-12	2.32565e-10
ENSMUSG00000024621	Csf1r	colony stimulating factor 1 receptor [Source:MGI Symbol%3BAcc:MGI:1339758]	chr18	2.49971	6.06623	49.5567	1.92723e-12	2.33978e-10
ENSMUSG00000029552	Tes	testis derived transcript [Source:MGI Symbol%3BAcc:MGI:105081]	chr6	1.39822	7.21496	49.5043	1.97941e-12	2.3845e-10
ENSMUSG00000029616	Erp29	endoplasmic reticulum protein 29 [Source:MGI Symbol%3BAcc:MGI:1914647]	chr5	0.962821	7.69717	49.4873	1.99658e-12	2.38668e-10
ENSMUSG00000002058	Unc119	unc-119 lipid binding chaperone [Source:MGI Symbol%3BAcc:MGI:1328357]	chr11	-1.39662	6.80167	49.1086	2.42181e-12	2.8729e-10
ENSMUSG00000027506	Tpd52	tumor protein D52 [Source:MGI Symbol%3BAcc:MGI:107749]	chr3	1.66313	6.59271	49.0161	2.53871e-12	2.98876e-10
ENSMUSG00000021361	Tmem14c	transmembrane protein 14C [Source:MGI Symbol%3BAcc:MGI:1913404]	chr13	-1.03224	8.13749	48.972	2.59636e-12	3.03365e-10
ENSMUSG00000030835	Nomo1	nodal modulator 1 [Source:MGI Symbol%3BAcc:MGI:2385850]	chr7	-1.05438	7.34348	48.8288	2.79303e-12	3.23908e-10
ENSMUSG00000048865	Arhgap30	Rho GTPase activating protein 30 [Source:MGI Symbol%3BAcc:MGI:2684948]	chr1	1.34279	7.01787	48.7329	2.93301e-12	3.37622e-10
ENSMUSG00000034957	Cebpa	CCAAT/enhancer binding protein (C/EBP)%2C alpha [Source:MGI Symbol%3BAcc:MGI:99480]	chr7	2.35537	6.04624	48.5206	3.26841e-12	3.73464e-10
ENSMUSG00000024456	Diaph1	diaphanous related formin 1 [Source:MGI Symbol%3BAcc:MGI:1194490]	chr18	-1.06001	7.53753	48.1747	3.89887e-12	4.42252e-10
ENSMUSG00000042700	Sipa1l1	signal-induced proliferation-associated 1 like 1 [Source:MGI Symbol%3BAcc:MGI:2443679]	chr12	-1.63647	6.53227	48.0477	4.15971e-12	4.68419e-10
ENSMUSG00000032280	Tle3	transducin-like enhancer of split 3 [Source:MGI Symbol%3BAcc:MGI:104634]	chr9	1.84667	6.23338	48.0118	4.23657e-12	4.70962e-10
ENSMUSG00000075269	Bex6	brain expressed family member 6 [Source:MGI Symbol%3BAcc:MGI:3588247]	chr16	2.46672	5.84863	48.0089	4.2429e-12	4.70962e-10
ENSMUSG00000036587	Fut7	fucosyltransferase 7 [Source:MGI Symbol%3BAcc:MGI:107692]	chr2	2.8388	5.66361	47.768	4.79768e-12	5.28766e-10
ENSMUSG00000004655	Aqp1	aquaporin 1 [Source:MGI Symbol%3BAcc:MGI:103201]	chr6	-2.2808	6.12007	47.4245	5.71647e-12	6.21814e-10
ENSMUSG00000022051	Bnip3l	BCL2/adenovirus E1B interacting protein 3-like [Source:MGI Symbol%3BAcc:MGI:1332659]	chr14	-1.06967	7.12976	47.4226	5.72197e-12	6.21814e-10
ENSMUSG00000047945	Marcksl1	MARCKS-like 1 [Source:MGI Symbol%3BAcc:MGI:97143]	chr4	0.760408	8.37209	47.3919	5.81226e-12	6.2724e-10
ENSMUSG00000009687	Fxyd5	FXYD domain-containing ion transport regulator 5 [Source:MGI Symbol%3BAcc:MGI:1201785]	chr7	1.25221	7.14896	47.315	6.04486e-12	6.47843e-10
ENSMUSG00000030067	Foxp1	forkhead box P1 [Source:MGI Symbol%3BAcc:MGI:1914004]	chr6	0.888893	8.62112	47.2943	6.10898e-12	6.50229e-10
ENSMUSG00000018398	2008-09-01	septin 8 [Source:MGI Symbol%3BAcc:MGI:894310]	chr11	-1.19416	7.03082	46.9982	7.10536e-12	7.51138e-10
ENSMUSG00000026069	Il1rl1	interleukin 1 receptor-like 1 [Source:MGI Symbol%3BAcc:MGI:98427]	chr1	-2.26298	6.15851	46.9542	7.26649e-12	7.62981e-10
ENSMUSG00000000244	Tspan32	tetraspanin 32 [Source:MGI Symbol%3BAcc:MGI:1350360]	chr7	-1.03641	7.37319	46.8167	7.79446e-12	8.12926e-10
ENSMUSG00000041112	Elmo1	engulfment and cell motility 1 [Source:MGI Symbol%3BAcc:MGI:2153044]	chr13	1.23045	7.35285	46.6258	8.59233e-12	8.90165e-10
ENSMUSG00000049625	Tifab	TRAF-interacting protein with forkhead-associated domain%2C family member B [Source:MGI Symbol%3BAcc:MGI:2385852]	chr13	2.51163	5.97021	46.1609	1.08929e-11	1.11957e-09
ENSMUSG00000055044	Pdlim1	PDZ and LIM domain 1 (elfin) [Source:MGI Symbol%3BAcc:MGI:1860611]	chr19	-1.61152	6.58	46.1505	1.09507e-11	1.11957e-09
ENSMUSG00000037447	Arid5a	AT rich interactive domain 5A (MRF1-like) [Source:MGI Symbol%3BAcc:MGI:2443039]	chr1	2.34454	5.7936	46.0882	1.13047e-11	1.1482e-09
ENSMUSG00000094392	Gm3788	predicted gene 3788 [Source:MGI Symbol%3BAcc:MGI:3781961]	chr3	0.897708	7.57432	45.5265	1.50588e-11	1.51957e-09
ENSMUSG00000031822	Gse1	genetic suppressor element 1%2C coiled-coil protein [Source:MGI Symbol%3BAcc:MGI:1098275]	chr8	-1.12398	7.18031	45.4915	1.533e-11	1.53696e-09
ENSMUSG00000030541	Idh2	isocitrate dehydrogenase 2 (NADP+)%2C mitochondrial [Source:MGI Symbol%3BAcc:MGI:96414]	chr7	0.831713	7.94238	45.359	1.64032e-11	1.63402e-09
ENSMUSG00000033545	Znrf1	zinc and ring finger 1 [Source:MGI Symbol%3BAcc:MGI:2177308]	chr8	1.05177	7.22373	45.2914	1.69795e-11	1.68065e-09
ENSMUSG00000029171	Pgm1	phosphoglucomutase 1 [Source:MGI Symbol%3BAcc:MGI:97564]	chr5	-1.53229	6.41904	45.061	1.90995e-11	1.87852e-09
ENSMUSG00000024065	Ehd3	EH-domain containing 3 [Source:MGI Symbol%3BAcc:MGI:1928900]	chr17	-2.56106	5.79217	44.8451	2.13259e-11	2.08e-09
ENSMUSG00000051811	Cox6b2	cytochrome c oxidase subunit VIb polypeptide 2 [Source:MGI Symbol%3BAcc:MGI:3044182]	chr7	-1.236	6.93679	44.8368	2.14157e-11	2.08e-09
ENSMUSG00000029581	Fscn1	fascin actin-bundling protein 1 [Source:MGI Symbol%3BAcc:MGI:1352745]	chr5	1.57031	6.79305	44.7404	2.24969e-11	2.17144e-09
ENSMUSG00000036825	Ssx2ip	synovial sarcoma%2C X 2 interacting protein [Source:MGI Symbol%3BAcc:MGI:2139150]	chr3	-1.751	6.58811	44.7083	2.28682e-11	2.19365e-09
ENSMUSG00000001741	Il16	interleukin 16 [Source:MGI Symbol%3BAcc:MGI:1270855]	chr7	1.56415	6.54092	44.5293	2.50579e-11	2.38895e-09
ENSMUSG00000003644	Rps6ka1	ribosomal protein S6 kinase polypeptide 1 [Source:MGI Symbol%3BAcc:MGI:104558]	chr4	1.15806	7.88409	44.4308	2.63512e-11	2.49694e-09
ENSMUSG00000028332	Hemgn	hemogen [Source:MGI Symbol%3BAcc:MGI:2136910]	chr4	-2.24004	6.30784	44.2368	2.90959e-11	2.74031e-09
ENSMUSG00000040747	Cd53	CD53 antigen [Source:MGI Symbol%3BAcc:MGI:88341]	chr3	1.2223	7.40121	44.1586	3.02812e-11	2.83476e-09
ENSMUSG00000024985	Tcf7l2	transcription factor 7 like 2%2C T cell specific%2C HMG box [Source:MGI Symbol%3BAcc:MGI:1202879]	chr19	1.87301	6.2277	44.1449	3.04949e-11	2.83767e-09
ENSMUSG00000027227	Sord	sorbitol dehydrogenase [Source:MGI Symbol%3BAcc:MGI:98266]	chr2	-1.19032	6.9098	44.1069	3.10921e-11	2.87602e-09
ENSMUSG00000096883	Shisa8	shisa family member 8 [Source:MGI Symbol%3BAcc:MGI:2146080]	chr15	2.48116	5.80387	43.9029	3.45071e-11	3.17302e-09
ENSMUSG00000027478	Dnmt3b	DNA methyltransferase 3B [Source:MGI Symbol%3BAcc:MGI:1261819]	chr2	1.03593	8.1597	43.8619	3.52389e-11	3.22125e-09
ENSMUSG00000026815	Gfi1b	growth factor independent 1B [Source:MGI Symbol%3BAcc:MGI:1276578]	chr2	-1.83302	6.49977	43.8445	3.55521e-11	3.23088e-09
ENSMUSG00000018001	Cyth3	cytohesin 3 [Source:MGI Symbol%3BAcc:MGI:1335107]	chr5	-1.7448	6.56443	43.8058	3.62637e-11	3.27638e-09
ENSMUSG00000025085	Ablim1	actin-binding LIM protein 1 [Source:MGI Symbol%3BAcc:MGI:1194500]	chr19	2.34524	6.02344	43.7527	3.72601e-11	3.34694e-09
ENSMUSG00000026463	Atp2b4	ATPase%2C Ca++ transporting%2C plasma membrane 4 [Source:MGI Symbol%3BAcc:MGI:88111]	chr1	1.42494	6.76987	43.6768	3.87338e-11	3.45933e-09
ENSMUSG00000060802	B2m	beta-2 microglobulin [Source:MGI Symbol%3BAcc:MGI:88127]	chr2	0.746533	9.30892	43.5948	4.03909e-11	3.58671e-09
ENSMUSG00000045349	Sh2d5	SH2 domain containing 5 [Source:MGI Symbol%3BAcc:MGI:2446215]	chr4	2.01484	5.98564	43.4633	4.31978e-11	3.81417e-09
ENSMUSG00000057406	Nsd2	nuclear receptor binding SET domain protein 2 [Source:MGI Symbol%3BAcc:MGI:1276574]	chr5	0.868678	7.83249	43.3349	4.61291e-11	4.04998e-09
ENSMUSG00000029716	Tfr2	transferrin receptor 2 [Source:MGI Symbol%3BAcc:MGI:1354956]	chr5	-1.86405	6.33313	42.9547	5.60233e-11	4.89102e-09
ENSMUSG00000021990	Spata13	spermatogenesis associated 13 [Source:MGI Symbol%3BAcc:MGI:104838]	chr14	1.92107	6.14631	42.7048	6.36552e-11	5.52627e-09
ENSMUSG00000027002	Nckap1	NCK-associated protein 1 [Source:MGI Symbol%3BAcc:MGI:1355333]	chr2	-2.45774	5.70674	42.3952	7.45727e-11	6.43811e-09
ENSMUSG00000028393	Alad	aminolevulinate%2C delta-%2C dehydratase [Source:MGI Symbol%3BAcc:MGI:96853]	chr4	-1.71765	7.00543	42.3758	7.53152e-11	6.46628e-09
ENSMUSG00000024053	Emilin2	elastin microfibril interfacer 2 [Source:MGI Symbol%3BAcc:MGI:2389136]	chr17	-1.60263	6.53969	41.8052	1.00836e-10	8.60984e-09
ENSMUSG00000041515	Irf8	interferon regulatory factor 8 [Source:MGI Symbol%3BAcc:MGI:96395]	chr8	2.74046	6.26038	41.779	1.02194e-10	8.6781e-09
ENSMUSG00000025790	Slco3a1	solute carrier organic anion transporter family%2C member 3a1 [Source:MGI Symbol%3BAcc:MGI:1351867]	chr7	1.61878	6.92934	41.746	1.03935e-10	8.77802e-09
ENSMUSG00000024270	Slc39a6	solute carrier family 39 (metal ion transporter)%2C member 6 [Source:MGI Symbol%3BAcc:MGI:2147279]	chr18	1.53773	6.46683	41.7325	1.04657e-10	8.79121e-09
ENSMUSG00000039959	Hip1	huntingtin interacting protein 1 [Source:MGI Symbol%3BAcc:MGI:1099804]	chr5	2.2221	5.74442	41.6854	1.07208e-10	8.95707e-09
ENSMUSG00000002204	Napsa	napsin A aspartic peptidase [Source:MGI Symbol%3BAcc:MGI:109365]	chr7	2.33182	6.55841	41.6227	1.10702e-10	9.19949e-09
ENSMUSG00000078670	Fam174b	family with sequence similarity 174%2C member B [Source:MGI Symbol%3BAcc:MGI:3698178]	chr7	-2.48262	5.68289	41.6099	1.1143e-10	9.21074e-09
ENSMUSG00000027562	Car2	carbonic anhydrase 2 [Source:MGI Symbol%3BAcc:MGI:88269]	chr3	-1.11519	8.72064	41.4765	1.19297e-10	9.79512e-09
ENSMUSG00000031698	Mylk3	myosin light chain kinase 3 [Source:MGI Symbol%3BAcc:MGI:2443063]	chr8	-2.31031	5.96823	41.4689	1.1976e-10	9.79512e-09
ENSMUSG00000045763	Basp1	brain abundant%2C membrane attached signal protein 1 [Source:MGI Symbol%3BAcc:MGI:1917600]	chr15	1.94375	6.50062	41.4577	1.20447e-10	9.79973e-09
ENSMUSG00000062210	Tnfaip8	tumor necrosis factor%2C alpha-induced protein 8 [Source:MGI Symbol%3BAcc:MGI:2147191]	chr18	1.16462	7.19708	41.0944	1.45049e-10	1.17399e-08
ENSMUSG00000026581	Sell	selectin%2C lymphocyte [Source:MGI Symbol%3BAcc:MGI:98279]	chr1	1.89215	6.56401	40.8468	1.6464e-10	1.32565e-08
ENSMUSG00000053886	Sh2d4a	SH2 domain containing 4A [Source:MGI Symbol%3BAcc:MGI:1919531]	chr8	-2.32133	5.83103	40.5688	1.89809e-10	1.52043e-08
ENSMUSG00000032965	Ift57	intraflagellar transport 57 [Source:MGI Symbol%3BAcc:MGI:1921166]	chr16	1.70003	6.37886	40.2084	2.28261e-10	1.81907e-08
ENSMUSG00000015950	Ncf1	neutrophil cytosolic factor 1 [Source:MGI Symbol%3BAcc:MGI:97283]	chr5	2.23529	6.51806	40.1942	2.29927e-10	1.82299e-08
ENSMUSG00000034353	Ramp1	receptor (calcitonin) activity modifying protein 1 [Source:MGI Symbol%3BAcc:MGI:1858418]	chr1	1.20997	7.34731	40.1719	2.32567e-10	1.83456e-08
ENSMUSG00000109957	Gm45353	predicted gene 45353 [Source:MGI Symbol%3BAcc:MGI:5791189]	chr8	-2.12667	5.94777	40.105	2.40676e-10	1.88894e-08
ENSMUSG00000032484	Ngp	neutrophilic granule protein [Source:MGI Symbol%3BAcc:MGI:105983]	chr9	-2.25231	6.40157	39.9402	2.61854e-10	2.04483e-08
ENSMUSG00000032034	Kcnj5	potassium inwardly-rectifying channel%2C subfamily J%2C member 5 [Source:MGI Symbol%3BAcc:MGI:104755]	chr9	-3.29462	5.62308	39.8394	2.7572e-10	2.14235e-08
ENSMUSG00000028124	Gclm	glutamate-cysteine ligase%2C modifier subunit [Source:MGI Symbol%3BAcc:MGI:104995]	chr3	-1.39814	7.14337	39.7213	2.92918e-10	2.26465e-08
ENSMUSG00000028581	Laptm5	lysosomal-associated protein transmembrane 5 [Source:MGI Symbol%3BAcc:MGI:108046]	chr4	0.870166	8.35853	39.6124	3.09705e-10	2.38258e-08
ENSMUSG00000036565	Ttyh3	tweety family member 3 [Source:MGI Symbol%3BAcc:MGI:1925589]	chr5	0.977184	7.22773	39.5882	3.13569e-10	2.40042e-08
ENSMUSG00000040699	Limd2	LIM domain containing 2 [Source:MGI Symbol%3BAcc:MGI:1915053]	chr11	1.04808	7.88795	39.5362	3.22031e-10	2.45312e-08
ENSMUSG00000030515	Tarsl2	threonyl-tRNA synthetase-like 2 [Source:MGI Symbol%3BAcc:MGI:2444486]	chr7	-1.60004	6.40472	38.9125	4.43239e-10	3.35997e-08
ENSMUSG00000027692	Tnik	TRAF2 and NCK interacting kinase [Source:MGI Symbol%3BAcc:MGI:1916264]	chr3	-1.43253	6.67669	38.6415	5.09254e-10	3.84166e-08
ENSMUSG00000020346	Mgat1	mannoside acetylglucosaminyltransferase 1 [Source:MGI Symbol%3BAcc:MGI:96973]	chr11	1.28622	6.59638	38.3935	5.78237e-10	4.34097e-08
ENSMUSG00000079419	Ms4a6c	membrane-spanning 4-domains%2C subfamily A%2C member 6C [Source:MGI Symbol%3BAcc:MGI:2385644]	chr19	2.88327	5.72301	38.2835	6.1177e-10	4.57063e-08
ENSMUSG00000019564	Arid3a	AT rich interactive domain 3A (BRIGHT-like) [Source:MGI Symbol%3BAcc:MGI:1328360]	chr10	0.971594	7.51937	38.0974	6.72997e-10	5.004e-08
ENSMUSG00000001014	Icam4	intercellular adhesion molecule 4%2C Landsteiner-Wiener blood group [Source:MGI Symbol%3BAcc:MGI:1925619]	chr9	-1.99754	5.90731	38.088	6.76235e-10	5.00414e-08
ENSMUSG00000036106	Prr5	proline rich 5 (renal) [Source:MGI Symbol%3BAcc:MGI:1924714]	chr15	1.61804	6.00917	37.941	7.29179e-10	5.37035e-08
ENSMUSG00000030691	Fchsd2	FCH and double SH3 domains 2 [Source:MGI Symbol%3BAcc:MGI:2448475]	chr7	1.08099	7.15082	37.9058	7.42454e-10	5.44232e-08
ENSMUSG00000038301	Snx10	sorting nexin 10 [Source:MGI Symbol%3BAcc:MGI:1919232]	chr6	1.59007	6.55857	37.8825	7.51361e-10	5.48176e-08
ENSMUSG00000040247	Tbc1d10c	TBC1 domain family%2C member 10c [Source:MGI Symbol%3BAcc:MGI:1922072]	chr19	1.48429	6.64045	37.7906	7.87586e-10	5.7192e-08
ENSMUSG00000001173	Ocrl	oculocerebrorenal syndrome of Lowe [Source:MGI Symbol%3BAcc:MGI:109589]	chrX	-1.41075	6.54571	37.6939	8.27609e-10	5.98188e-08
ENSMUSG00000102212	C230085N15Rik	RIKEN cDNA C230085N15 gene [Source:MGI Symbol%3BAcc:MGI:2444267]	chr17	2.64971	5.67656	37.6539	8.44794e-10	6.07782e-08
ENSMUSG00000021871	Pnp	purine-nucleoside phosphorylase [Source:MGI Symbol%3BAcc:MGI:97365]	chr14	0.860683	7.8436	37.6185	8.60249e-10	6.1605e-08
ENSMUSG00000048163	Selplg	selectin%2C platelet (p-selectin) ligand [Source:MGI Symbol%3BAcc:MGI:106689]	chr5	1.09403	7.1297	37.4793	9.23875e-10	6.58578e-08
ENSMUSG00000029580	Actb	actin%2C beta [Source:MGI Symbol%3BAcc:MGI:87904]	chr5	0.366996	12.2482	37.462	9.32103e-10	6.6141e-08
ENSMUSG00000034833	Tespa1	thymocyte expressed%2C positive selection associated 1 [Source:MGI Symbol%3BAcc:MGI:1914846]	chr10	1.44808	6.7845	37.453	9.36421e-10	6.61454e-08
ENSMUSG00000026786	Apbb1ip	amyloid beta (A4) precursor protein-binding%2C family B%2C member 1 interacting protein [Source:MGI Symbol%3BAcc:MGI:1861354]	chr2	0.96549	7.30064	37.3417	9.91426e-10	6.97139e-08
ENSMUSG00000017493	Igfbp4	insulin-like growth factor binding protein 4 [Source:MGI Symbol%3BAcc:MGI:96439]	chr11	0.924496	8.5601	37.2562	1.03583e-09	7.25083e-08
ENSMUSG00000034595	Ppp1r18	protein phosphatase 1%2C regulatory subunit 18 [Source:MGI Symbol%3BAcc:MGI:1923698]	chr17	1.46993	6.56002	37.0833	1.13188e-09	7.88763e-08
ENSMUSG00000029530	Ccr9	chemokine (C-C motif) receptor 9 [Source:MGI Symbol%3BAcc:MGI:1341902]	chr9	3.81479	5.56167	37.033	1.16146e-09	8.05762e-08
ENSMUSG00000040204	Pclaf	PCNA clamp associated factor [Source:MGI Symbol%3BAcc:MGI:1915276]	chr9	1.01723	8.19852	36.9788	1.19421e-09	8.24802e-08
ENSMUSG00000030745	Il21r	interleukin 21 receptor [Source:MGI Symbol%3BAcc:MGI:1890475]	chr7	1.92026	5.89786	36.9496	1.21223e-09	8.33545e-08
ENSMUSG00000035208	Slfn8	schlafen 8 [Source:MGI Symbol%3BAcc:MGI:2672859]	chr11	2.47408	5.68781	36.6592	1.40694e-09	9.63163e-08
ENSMUSG00000021262	Evl	Ena-vasodilator stimulated phosphoprotein [Source:MGI Symbol%3BAcc:MGI:1194884]	chr12	1.20274	6.591	36.5074	1.52092e-09	1.03662e-07
ENSMUSG00000036330	Slc18a1	solute carrier family 18 (vesicular monoamine)%2C member 1 [Source:MGI Symbol%3BAcc:MGI:106684]	chr8	2.63512	5.52768	36.4192	1.59126e-09	1.07983e-07
ENSMUSG00000013539	Tango2	transport and golgi organization 2 [Source:MGI Symbol%3BAcc:MGI:101825]	chr16	-1.56437	6.31141	36.4099	1.59887e-09	1.08028e-07
ENSMUSG00000056749	Nfil3	nuclear factor%2C interleukin 3%2C regulated [Source:MGI Symbol%3BAcc:MGI:109495]	chr13	2.70187	5.63793	36.328	1.66749e-09	1.12176e-07
ENSMUSG00000004032	Gstm5	glutathione S-transferase%2C mu 5 [Source:MGI Symbol%3BAcc:MGI:1309466]	chr3	-1.54942	6.49979	36.2429	1.74197e-09	1.16682e-07
ENSMUSG00000026126	Ptpn18	protein tyrosine phosphatase%2C non-receptor type 18 [Source:MGI Symbol%3BAcc:MGI:108410]	chr1	0.998044	7.47692	36.1858	1.79375e-09	1.19635e-07
ENSMUSG00000032666	1700025G04Rik	RIKEN cDNA 1700025G04 gene [Source:MGI Symbol%3BAcc:MGI:1916649]	chr1	1.76679	6.08758	36.1225	1.85295e-09	1.23055e-07
ENSMUSG00000039158	Akna	AT-hook transcription factor [Source:MGI Symbol%3BAcc:MGI:2140340]	chr4	1.48317	6.08161	35.9907	1.98261e-09	1.3056e-07
ENSMUSG00000028758	Kif17	kinesin family member 17 [Source:MGI Symbol%3BAcc:MGI:1098229]	chr4	2.52996	5.50835	35.9906	1.98276e-09	1.3056e-07
ENSMUSG00000032020	Ubash3b	ubiquitin associated and SH3 domain containing%2C B [Source:MGI Symbol%3BAcc:MGI:1920078]	chr9	-1.39485	6.53688	35.9813	1.99218e-09	1.30627e-07
ENSMUSG00000052681	Rap1b	RAS related protein 1b [Source:MGI Symbol%3BAcc:MGI:894315]	chr10	-0.890754	8.25699	35.7902	2.19753e-09	1.43486e-07
ENSMUSG00000021550	2210016F16Rik	RIKEN cDNA 2210016F16 gene [Source:MGI Symbol%3BAcc:MGI:1917403]	chr13	-1.44898	6.23044	35.7163	2.28248e-09	1.48409e-07
ENSMUSG00000046841	Ckap4	cytoskeleton-associated protein 4 [Source:MGI Symbol%3BAcc:MGI:2444926]	chr10	1.55067	6.61172	35.6724	2.3345e-09	1.51159e-07
ENSMUSG00000024789	Jak2	Janus kinase 2 [Source:MGI Symbol%3BAcc:MGI:96629]	chr19	-1.27149	6.72691	35.6234	2.3939e-09	1.54362e-07
ENSMUSG00000018076	Med13l	mediator complex subunit 13-like [Source:MGI Symbol%3BAcc:MGI:2670178]	chr5	1.04087	7.3878	35.6044	2.41744e-09	1.55235e-07
ENSMUSG00000031825	Crispld2	cysteine-rich secretory protein LCCL domain containing 2 [Source:MGI Symbol%3BAcc:MGI:1926142]	chr8	2.54966	5.70208	35.5822	2.44513e-09	1.56367e-07
ENSMUSG00000028832	Stmn1	stathmin 1 [Source:MGI Symbol%3BAcc:MGI:96739]	chr4	0.492996	9.37654	35.4607	2.60253e-09	1.65751e-07
ENSMUSG00000006169	Clint1	clathrin interactor 1 [Source:MGI Symbol%3BAcc:MGI:2144243]	chr11	-0.659138	8.02534	35.346	2.76028e-09	1.75081e-07
ENSMUSG00000028995	Fam126a	family with sequence similarity 126%2C member A [Source:MGI Symbol%3BAcc:MGI:2149839]	chr5	-1.20403	6.74696	35.2686	2.87225e-09	1.81442e-07
ENSMUSG00000027605	Acss2	acyl-CoA synthetase short-chain family member 2 [Source:MGI Symbol%3BAcc:MGI:1890410]	chr2	-1.81315	6.16223	35.172	3.01831e-09	1.89897e-07
ENSMUSG00000052384	Nrros	negative regulator of reactive oxygen species [Source:MGI Symbol%3BAcc:MGI:2445095]	chr16	0.794839	7.6702	35.0923	3.14442e-09	1.97033e-07
ENSMUSG00000020541	Tom1l1	target of myb1-like 1 (chicken) [Source:MGI Symbol%3BAcc:MGI:1919193]	chr11	-1.60325	6.2027	34.9836	3.32493e-09	2.07508e-07
ENSMUSG00000022211	Carmil3	capping protein regulator and myosin 1 linker 3 [Source:MGI Symbol%3BAcc:MGI:2448573]	chr14	-2.47427	5.55094	34.911	3.4513e-09	2.14533e-07
ENSMUSG00000059588	Calcrl	calcitonin receptor-like [Source:MGI Symbol%3BAcc:MGI:1926944]	chr2	1.46275	7.28096	34.7461	3.75628e-09	2.3256e-07
ENSMUSG00000015217	Hmgb3	high mobility group box 3 [Source:MGI Symbol%3BAcc:MGI:1098219]	chrX	-0.814179	8.36866	34.7328	3.78204e-09	2.33226e-07
ENSMUSG00000098243	Gm4258	predicted gene 4258 [Source:MGI Symbol%3BAcc:MGI:3782435]	chr1	2.31373	5.56111	34.5785	4.09401e-09	2.51466e-07
ENSMUSG00000022255	Mtdh	metadherin [Source:MGI Symbol%3BAcc:MGI:1914404]	chr15	0.564097	8.67301	34.5188	4.22152e-09	2.58277e-07
ENSMUSG00000019960	Dusp6	dual specificity phosphatase 6 [Source:MGI Symbol%3BAcc:MGI:1914853]	chr10	2.08612	5.73836	34.459	4.35321e-09	2.6529e-07
ENSMUSG00000024052	Lpin2	lipin 2 [Source:MGI Symbol%3BAcc:MGI:1891341]	chr17	-1.02365	7.14214	34.2753	4.78418e-09	2.90414e-07
ENSMUSG00000053541	Gm4759	predicted gene 4759 [Source:MGI Symbol%3BAcc:MGI:3647753]	chr7	2.44626	5.71772	34.1368	5.13708e-09	3.10623e-07
ENSMUSG00000028664	Ephb2	Eph receptor B2 [Source:MGI Symbol%3BAcc:MGI:99611]	chr4	2.59889	5.45369	33.9849	5.55411e-09	3.34538e-07
ENSMUSG00000036503	Rnf13	ring finger protein 13 [Source:MGI Symbol%3BAcc:MGI:1346341]	chr3	1.44499	6.25626	33.8156	6.05912e-09	3.63547e-07
ENSMUSG00000053819	Camk2d	calcium/calmodulin-dependent protein kinase II%2C delta [Source:MGI Symbol%3BAcc:MGI:1341265]	chr3	1.80216	6.39908	33.7995	6.1096e-09	3.65166e-07
ENSMUSG00000004044	Ptrf	polymerase I and transcript release factor [Source:MGI Symbol%3BAcc:MGI:1277968]	chr11	-2.13494	5.65409	33.5574	6.91906e-09	4.11963e-07
ENSMUSG00000026727	Rsu1	Ras suppressor protein 1 [Source:MGI Symbol%3BAcc:MGI:103040]	chr2	-0.703935	7.72451	33.4611	7.2704e-09	4.31229e-07
ENSMUSG00000030000	Add2	adducin 2 (beta) [Source:MGI Symbol%3BAcc:MGI:87919]	chr6	-2.18239	6.08546	33.4356	7.36645e-09	4.35265e-07
ENSMUSG00000032387	Rbpms2	RNA binding protein with multiple splicing 2 [Source:MGI Symbol%3BAcc:MGI:1919223]	chr9	-2.59728	5.62159	33.3789	7.58409e-09	4.46427e-07
ENSMUSG00000091955	Gm9844	predicted pseudogene 9844 [Source:MGI Symbol%3BAcc:MGI:3704288]	chr7	0.915481	6.72525	33.3439	7.72212e-09	4.52837e-07
ENSMUSG00000052713	Zfp608	zinc finger protein 608 [Source:MGI Symbol%3BAcc:MGI:2442338]	chr18	1.38787	7.17578	33.2321	8.17907e-09	4.7783e-07
ENSMUSG00000018654	Ikzf1	IKAROS family zinc finger 1 [Source:MGI Symbol%3BAcc:MGI:1342540]	chr11	0.73904	7.91725	33.2209	8.22634e-09	4.78792e-07
ENSMUSG00000021868	Ppif	peptidylprolyl isomerase F (cyclophilin F) [Source:MGI Symbol%3BAcc:MGI:2145814]	chr14	-0.701707	7.84502	33.0091	9.17298e-09	5.31896e-07
ENSMUSG00000028843	Sh3bgrl3	SH3 domain binding glutamic acid-rich protein-like 3 [Source:MGI Symbol%3BAcc:MGI:1920973]	chr4	0.546613	8.81622	32.9551	9.43098e-09	5.44823e-07
ENSMUSG00000052730	Gm5111	predicted gene 5111 [Source:MGI Symbol%3BAcc:MGI:3645688]	chr6	2.23613	5.54535	32.8886	9.75946e-09	5.61711e-07
ENSMUSG00000017631	Abr	active BCR-related gene [Source:MGI Symbol%3BAcc:MGI:107771]	chr11	1.67299	6.1095	32.8749	9.8283e-09	5.63586e-07
ENSMUSG00000026749	Nek6	NIMA (never in mitosis gene a)-related expressed kinase 6 [Source:MGI Symbol%3BAcc:MGI:1891638]	chr2	1.52277	6.19785	32.8041	1.01931e-08	5.82358e-07
ENSMUSG00000026435	Slc45a3	solute carrier family 45%2C member 3 [Source:MGI Symbol%3BAcc:MGI:1922082]	chr1	-2.50446	5.71373	32.6931	1.07919e-08	6.14308e-07
ENSMUSG00000046341	Gm11223	predicted gene 11223 [Source:MGI Symbol%3BAcc:MGI:3651631]	chr4	0.681947	7.4927	32.6562	1.0999e-08	6.23812e-07
ENSMUSG00000038481	Cdk19	cyclin-dependent kinase 19 [Source:MGI Symbol%3BAcc:MGI:1925584]	chr10	1.09455	6.8591	32.4473	1.22468e-08	6.92055e-07
ENSMUSG00000002107	Celf2	CUGBP%2C Elav-like family member 2 [Source:MGI Symbol%3BAcc:MGI:1338822]	chr2	0.759008	9.07216	32.3237	1.30509e-08	7.34821e-07
ENSMUSG00000039232	Stx11	syntaxin 11 [Source:MGI Symbol%3BAcc:MGI:1921982]	chr10	-2.09399	5.63564	32.2462	1.3582e-08	7.61965e-07
ENSMUSG00000040811	Eml2	echinoderm microtubule associated protein like 2 [Source:MGI Symbol%3BAcc:MGI:1919455]	chr7	-1.97118	5.70385	32.1941	1.39515e-08	7.79878e-07
ENSMUSG00000018899	Irf1	interferon regulatory factor 1 [Source:MGI Symbol%3BAcc:MGI:96590]	chr11	1.75134	6.00852	32.1465	1.42977e-08	7.96366e-07
ENSMUSG00000038623	Tm6sf1	transmembrane 6 superfamily member 1 [Source:MGI Symbol%3BAcc:MGI:1933209]	chr7	1.13345	7.00775	32.1294	1.44236e-08	8.00511e-07
ENSMUSG00000038604	Fam65a	family with sequence similarity 65%2C member A [Source:MGI Symbol%3BAcc:MGI:1922937]	chr8	-0.712392	7.93438	31.9384	1.59142e-08	8.80093e-07
ENSMUSG00000024063	Lbh	limb-bud and heart [Source:MGI Symbol%3BAcc:MGI:1925139]	chr17	1.6276	5.86617	31.8378	1.67596e-08	9.23562e-07
ENSMUSG00000027447	Cst3	cystatin C [Source:MGI Symbol%3BAcc:MGI:102519]	chr2	0.665035	8.11591	31.7783	1.72815e-08	9.48958e-07
ENSMUSG00000031543	Ank1	ankyrin 1%2C erythroid [Source:MGI Symbol%3BAcc:MGI:88024]	chr8	-1.87231	6.2893	31.6912	1.80738e-08	9.88968e-07
ENSMUSG00000025888	Casp1	caspase 1 [Source:MGI Symbol%3BAcc:MGI:96544]	chr9	2.24201	5.6567	31.5721	1.92169e-08	1.04505e-06
ENSMUSG00000046157	Tmem229b	transmembrane protein 229B [Source:MGI Symbol%3BAcc:MGI:2444389]	chr12	1.48259	6.15408	31.5705	1.92332e-08	1.04505e-06
ENSMUSG00000027248	Pdia3	protein disulfide isomerase associated 3 [Source:MGI Symbol%3BAcc:MGI:95834]	chr2	0.587604	8.37778	31.4061	2.09321e-08	1.1334e-06
ENSMUSG00000062397	Zfp706	zinc finger protein 706 [Source:MGI Symbol%3BAcc:MGI:1915286]	chr15	0.54625	8.2206	31.3663	2.13653e-08	1.15284e-06
ENSMUSG00000010406	Mrpl52	mitochondrial ribosomal protein L52 [Source:MGI Symbol%3BAcc:MGI:1916086]	chr14	-1.03714	6.88688	31.3409	2.16473e-08	1.16401e-06
ENSMUSG00000047139	Cd24a	CD24a antigen [Source:MGI Symbol%3BAcc:MGI:88323]	chr10	1.10069	7.73035	31.2974	2.21377e-08	1.18628e-06
ENSMUSG00000000594	Gm2a	GM2 ganglioside activator protein [Source:MGI Symbol%3BAcc:MGI:95762]	chr11	1.52614	6.40568	31.2806	2.23305e-08	1.19249e-06
ENSMUSG00000025534	Gusb	glucuronidase%2C beta [Source:MGI Symbol%3BAcc:MGI:95872]	chr5	0.73254	7.81755	31.2402	2.27999e-08	1.21339e-06
ENSMUSG00000059900	Tmem40	transmembrane protein 40 [Source:MGI Symbol%3BAcc:MGI:2137870]	chr6	-1.77302	5.9589	31.2125	2.31275e-08	1.22663e-06
ENSMUSG00000030798	Cd37	CD37 antigen [Source:MGI Symbol%3BAcc:MGI:88330]	chr7	0.854807	7.42004	31.1669	2.36772e-08	1.25151e-06
ENSMUSG00000015316	Slamf1	signaling lymphocytic activation molecule family member 1 [Source:MGI Symbol%3BAcc:MGI:1351314]	chr1	-2.43318	5.65079	31.1372	2.40421e-08	1.26649e-06
ENSMUSG00000026921	Egfl7	EGF-like domain 7 [Source:MGI Symbol%3BAcc:MGI:2449923]	chr2	1.09358	7.57929	31.089	2.46462e-08	1.29393e-06
ENSMUSG00000070000	Fcho1	FCH domain only 1 [Source:MGI Symbol%3BAcc:MGI:1921265]	chr8	0.899661	6.88217	31.0758	2.48146e-08	1.29838e-06
ENSMUSG00000025417	Pip4k2c	phosphatidylinositol-5-phosphate 4-kinase%2C type II%2C gamma [Source:MGI Symbol%3BAcc:MGI:2152214]	chr10	-1.10462	6.65681	31.0183	2.55611e-08	1.33295e-06
ENSMUSG00000055639	Dach1	dachshund 1 (Drosophila) [Source:MGI Symbol%3BAcc:MGI:1277991]	chr14	-2.26097	6.12893	30.8852	2.73755e-08	1.42279e-06
ENSMUSG00000001986	Gria3	glutamate receptor%2C ionotropic%2C AMPA3 (alpha 3) [Source:MGI Symbol%3BAcc:MGI:95810]	chrX	1.73852	6.6855	30.7601	2.91982e-08	1.50808e-06
ENSMUSG00000059013	Sh2d3c	SH2 domain containing 3C [Source:MGI Symbol%3BAcc:MGI:1351631]	chr2	1.42062	6.43554	30.7593	2.92105e-08	1.50808e-06
ENSMUSG00000001473	Tubb6	tubulin%2C beta 6 class V [Source:MGI Symbol%3BAcc:MGI:1915201]	chr18	1.87783	5.77207	30.57	3.22034e-08	1.65709e-06
ENSMUSG00000058794	Nfe2	nuclear factor%2C erythroid derived 2 [Source:MGI Symbol%3BAcc:MGI:97308]	chr15	-0.914456	7.29462	30.4787	3.37552e-08	1.73037e-06
ENSMUSG00000040564	Apoc1	apolipoprotein C-I [Source:MGI Symbol%3BAcc:MGI:88053]	chr7	-1.96605	5.97524	30.4733	3.38501e-08	1.73037e-06
ENSMUSG00000002603	Tgfb1	transforming growth factor%2C beta 1 [Source:MGI Symbol%3BAcc:MGI:98725]	chr7	-0.653476	7.6456	30.4221	3.47549e-08	1.77079e-06
ENSMUSG00000031112	Stk26	serine/threonine kinase 26 [Source:MGI Symbol%3BAcc:MGI:1917665]	chrX	0.92782	7.09034	30.3705	3.56923e-08	1.81261e-06
ENSMUSG00000072949	Acot1	acyl-CoA thioesterase 1 [Source:MGI Symbol%3BAcc:MGI:1349396]	chr12	2.32735	5.76609	30.3352	3.63465e-08	1.83982e-06
ENSMUSG00000041237	Pklr	pyruvate kinase liver and red blood cell [Source:MGI Symbol%3BAcc:MGI:97604]	chr3	-1.81052	6.30102	30.2389	3.81973e-08	1.92723e-06
ENSMUSG00000032624	Eml4	echinoderm microtubule associated protein like 4 [Source:MGI Symbol%3BAcc:MGI:1926048]	chr17	0.818062	7.5598	30.139	4.02164e-08	2.02253e-06
ENSMUSG00000031097	Tnni2	troponin I%2C skeletal%2C fast 2 [Source:MGI Symbol%3BAcc:MGI:105070]	chr7	2.3585	5.67807	30.0559	4.19774e-08	2.09761e-06
ENSMUSG00000024975	Pdcd4	programmed cell death 4 [Source:MGI Symbol%3BAcc:MGI:107490]	chr19	-0.820013	7.77211	30.0558	4.19792e-08	2.09761e-06
ENSMUSG00000018008	Cyth4	cytohesin 4 [Source:MGI Symbol%3BAcc:MGI:2441702]	chr15	1.22311	6.50738	30.0377	4.23721e-08	2.11046e-06
ENSMUSG00000035247	Hectd1	HECT domain containing 1 [Source:MGI Symbol%3BAcc:MGI:2384768]	chr12	-0.704252	8.19047	29.7161	5.00172e-08	2.48328e-06
ENSMUSG00000032698	Lmo2	LIM domain only 2 [Source:MGI Symbol%3BAcc:MGI:102811]	chr2	-0.742662	8.95275	29.5536	5.43907e-08	2.69182e-06
ENSMUSG00000049103	Ccr2	chemokine (C-C motif) receptor 2 [Source:MGI Symbol%3BAcc:MGI:106185]	chr9	2.70864	5.61749	29.5347	5.49239e-08	2.70958e-06
ENSMUSG00000032254	Kif23	kinesin family member 23 [Source:MGI Symbol%3BAcc:MGI:1919069]	chr9	0.97857	7.06876	29.5134	5.55316e-08	2.73089e-06
ENSMUSG00000064065	Ipcef1	interaction protein for cytohesin exchange factors 1 [Source:MGI Symbol%3BAcc:MGI:2444159]	chr10	1.98565	5.71088	29.3327	6.09579e-08	2.98828e-06
ENSMUSG00000026837	Col5a1	collagen%2C type V%2C alpha 1 [Source:MGI Symbol%3BAcc:MGI:88457]	chr2	-2.242	5.7216	29.2999	6.2e-08	3.02981e-06
ENSMUSG00000032231	Anxa2	annexin A2 [Source:MGI Symbol%3BAcc:MGI:88246]	chr9	-1.96065	5.90533	29.2745	6.28178e-08	3.05878e-06
ENSMUSG00000024353	Mzb1	marginal zone B and B1 cell-specific protein 1 [Source:MGI Symbol%3BAcc:MGI:1917066]	chr18	3.2603	5.56213	29.2693	6.29865e-08	3.05878e-06
ENSMUSG00000037972	Snn	stannin [Source:MGI Symbol%3BAcc:MGI:1276549]	chr16	2.09396	5.67237	29.2231	6.45059e-08	3.12281e-06
ENSMUSG00000003882	Il7r	interleukin 7 receptor [Source:MGI Symbol%3BAcc:MGI:96562]	chr15	2.78881	5.57738	29.2149	6.47789e-08	3.12629e-06
ENSMUSG00000020376	Rnf130	ring finger protein 130 [Source:MGI Symbol%3BAcc:MGI:1891717]	chr11	0.832702	7.41906	29.1574	6.67301e-08	3.21048e-06
ENSMUSG00000033721	Vav3	vav 3 oncogene [Source:MGI Symbol%3BAcc:MGI:1888518]	chr3	1.31224	6.88633	29.0803	6.94379e-08	3.33045e-06
ENSMUSG00000024533	Spire1	spire homolog 1 (Drosophila) [Source:MGI Symbol%3BAcc:MGI:1915416]	chr18	-1.03552	6.90437	29.0547	7.03645e-08	3.36451e-06
ENSMUSG00000029814	Igf2bp3	insulin-like growth factor 2 mRNA binding protein 3 [Source:MGI Symbol%3BAcc:MGI:1890359]	chr6	0.684047	7.83442	28.973	7.33929e-08	3.49854e-06
ENSMUSG00000025915	Sgk3	serum/glucocorticoid regulated kinase 3 [Source:MGI Symbol%3BAcc:MGI:2182368]	chr1	1.44921	6.34915	28.8936	7.6464e-08	3.63379e-06
ENSMUSG00000050248	Evc2	Ellis van Creveld syndrome 2 [Source:MGI Symbol%3BAcc:MGI:1915775]	chr5	-2.25322	5.52829	28.8287	7.907e-08	3.74618e-06
ENSMUSG00000001029	Icam2	intercellular adhesion molecule 2 [Source:MGI Symbol%3BAcc:MGI:96394]	chr11	-1.14606	6.56422	28.7729	8.13839e-08	3.84409e-06
ENSMUSG00000078153	Psme2b	protease (prosome%2C macropain) activator subunit 2B [Source:MGI Symbol%3BAcc:MGI:1341073]	chr11	0.789865	6.96998	28.7432	8.26407e-08	3.89163e-06
ENSMUSG00000036241	Ube2r2	ubiquitin-conjugating enzyme E2R 2 [Source:MGI Symbol%3BAcc:MGI:1914865]	chr4	0.657613	7.78389	28.6204	8.80476e-08	4.13371e-06
ENSMUSG00000026737	Pip4k2a	phosphatidylinositol-5-phosphate 4-kinase%2C type II%2C alpha [Source:MGI Symbol%3BAcc:MGI:1298206]	chr2	0.905639	7.0391	28.581	8.98597e-08	4.20608e-06
ENSMUSG00000032667	Pon2	paraoxonase 2 [Source:MGI Symbol%3BAcc:MGI:106687]	chr6	-1.08881	6.72721	28.5171	9.2876e-08	4.33421e-06
ENSMUSG00000020100	Slc29a3	solute carrier family 29 (nucleoside transporters)%2C member 3 [Source:MGI Symbol%3BAcc:MGI:1918529]	chr10	1.67263	5.97817	28.4189	9.77052e-08	4.54593e-06
ENSMUSG00000026399	Cd55	CD55 molecule%2C decay accelerating factor for complement [Source:MGI Symbol%3BAcc:MGI:104850]	chr1	-1.73066	6.04834	28.32	1.02831e-07	4.77012e-06
ENSMUSG00000032369	Plscr1	phospholipid scramblase 1 [Source:MGI Symbol%3BAcc:MGI:893575]	chr9	-1.46842	5.96485	28.314	1.03149e-07	4.77064e-06
ENSMUSG00000060063	Alox5ap	arachidonate 5-lipoxygenase activating protein [Source:MGI Symbol%3BAcc:MGI:107505]	chr5	1.04998	7.37856	28.2867	1.04612e-07	4.82396e-06
ENSMUSG00000047446	Arl4a	ADP-ribosylation factor-like 4A [Source:MGI Symbol%3BAcc:MGI:99437]	chr12	-1.5035	6.00419	28.2473	1.06762e-07	4.90852e-06
ENSMUSG00000003814	Calr	calreticulin [Source:MGI Symbol%3BAcc:MGI:88252]	chr8	0.583397	9.95202	28.2073	1.08992e-07	4.99629e-06
ENSMUSG00000102744	5830444F18Rik	RIKEN cDNA 5830444F18 gene [Source:MGI Symbol%3BAcc:MGI:2444780]	chr17	2.56103	5.51804	28.2003	1.0939e-07	4.99976e-06
ENSMUSG00000020573	Pik3cg	phosphoinositide-3-kinase%2C catalytic%2C gamma polypeptide [Source:MGI Symbol%3BAcc:MGI:1353576]	chr12	1.04773	6.97071	28.1364	1.13058e-07	5.15224e-06
ENSMUSG00000047867	Gimap6	GTPase%2C IMAP family member 6 [Source:MGI Symbol%3BAcc:MGI:1918876]	chr6	1.40281	7.32739	28.0974	1.15361e-07	5.24183e-06
ENSMUSG00000050138	Kcnk12	potassium channel%2C subfamily K%2C member 12 [Source:MGI Symbol%3BAcc:MGI:2684043]	chr17	1.88854	5.99838	28.0813	1.16324e-07	5.27018e-06
ENSMUSG00000008398	Elk3	ELK3%2C member of ETS oncogene family [Source:MGI Symbol%3BAcc:MGI:101762]	chr10	1.24243	6.58811	28.0354	1.19119e-07	5.37656e-06
ENSMUSG00000021624	Cd180	CD180 antigen [Source:MGI Symbol%3BAcc:MGI:1194924]	chr13	1.72733	5.87299	28.0314	1.19364e-07	5.37656e-06
ENSMUSG00000030786	Itgam	integrin alpha M [Source:MGI Symbol%3BAcc:MGI:96607]	chr7	2.02923	5.90092	27.979	1.22642e-07	5.50827e-06
ENSMUSG00000024691	Fam111a	family with sequence similarity 111%2C member A [Source:MGI Symbol%3BAcc:MGI:1915508]	chr19	0.711915	8.27704	27.9309	1.25723e-07	5.63036e-06
ENSMUSG00000031628	Casp3	caspase 3 [Source:MGI Symbol%3BAcc:MGI:107739]	chr8	-0.896981	7.99128	27.9133	1.26873e-07	5.66555e-06
ENSMUSG00000090222	Ifi203-ps	interferon activated gene 203%2C pseudogene [Source:MGI Symbol%3BAcc:MGI:3840117]	chr1	2.17365	5.42619	27.8963	1.27992e-07	5.69914e-06
ENSMUSG00000020340	Cyfip2	cytoplasmic FMR1 interacting protein 2 [Source:MGI Symbol%3BAcc:MGI:1924134]	chr11	0.919476	7.09305	27.7728	1.36432e-07	6.05756e-06
ENSMUSG00000022475	Hdac7	histone deacetylase 7 [Source:MGI Symbol%3BAcc:MGI:1891835]	chr15	-0.999665	7.3572	27.7253	1.39824e-07	6.19052e-06
ENSMUSG00000027669	Gnb4	guanine nucleotide binding protein (G protein)%2C beta 4 [Source:MGI Symbol%3BAcc:MGI:104581]	chr3	-1.65631	6.17204	27.6875	1.42583e-07	6.2947e-06
ENSMUSG00000001930	Vwf	Von Willebrand factor [Source:MGI Symbol%3BAcc:MGI:98941]	chr6	-2.44268	5.89846	27.5705	1.51468e-07	6.668e-06
ENSMUSG00000024588	Fech	ferrochelatase [Source:MGI Symbol%3BAcc:MGI:95513]	chr18	-1.31819	6.79964	27.4922	1.57731e-07	6.92414e-06
ENSMUSG00000039611	Tmem246	transmembrane protein 246 [Source:MGI Symbol%3BAcc:MGI:1914313]	chr4	-1.84286	5.76685	27.4862	1.58221e-07	6.92605e-06
ENSMUSG00000028859	Csf3r	colony stimulating factor 3 receptor (granulocyte) [Source:MGI Symbol%3BAcc:MGI:1339755]	chr4	1.46787	6.50924	27.4061	1.64909e-07	7.19854e-06
ENSMUSG00000025007	Aldh18a1	aldehyde dehydrogenase 18 family%2C member A1 [Source:MGI Symbol%3BAcc:MGI:1888908]	chr19	-0.868433	6.94574	27.3274	1.7176e-07	7.47662e-06
ENSMUSG00000025701	Alox5	arachidonate 5-lipoxygenase [Source:MGI Symbol%3BAcc:MGI:87999]	chr6	-2.22831	5.85582	27.3041	1.73844e-07	7.54618e-06
ENSMUSG00000005583	Mef2c	myocyte enhancer factor 2C [Source:MGI Symbol%3BAcc:MGI:99458]	chr13	0.908018	8.39524	27.2902	1.75096e-07	7.57938e-06
ENSMUSG00000044734	Serpinb1a	serine (or cysteine) peptidase inhibitor%2C clade B%2C member 1a [Source:MGI Symbol%3BAcc:MGI:1913472]	chr13	1.31297	7.5963	27.2016	1.83309e-07	7.91282e-06
ENSMUSG00000074364	Ehd2	EH-domain containing 2 [Source:MGI Symbol%3BAcc:MGI:2154274]	chr7	-2.05479	5.45016	27.191	1.84316e-07	7.91471e-06
ENSMUSG00000038227	Hoxa9	homeobox A9 [Source:MGI Symbol%3BAcc:MGI:96180]	chr6	1.71615	6.73602	27.1904	1.84371e-07	7.91471e-06
ENSMUSG00000030156	Cd69	CD69 antigen [Source:MGI Symbol%3BAcc:MGI:88343]	chr6	1.97154	5.95868	27.1623	1.87069e-07	8.00843e-06
ENSMUSG00000069892	9930111J21Rik2	RIKEN cDNA 9930111J21 gene 2 [Source:MGI Symbol%3BAcc:MGI:3711310]	chr11	2.40093	5.53082	27.1011	1.93087e-07	8.24331e-06
ENSMUSG00000048442	Smim5	small integral membrane protein 5 [Source:MGI Symbol%3BAcc:MGI:1913778]	chr11	-1.64328	5.88412	27.0241	2.00932e-07	8.55473e-06
ENSMUSG00000040430	Pitpnc1	phosphatidylinositol transfer protein%2C cytoplasmic 1 [Source:MGI Symbol%3BAcc:MGI:1919045]	chr11	-0.931867	7.30911	26.887	2.15708e-07	9.15877e-06
ENSMUSG00000030094	Xpc	xeroderma pigmentosum%2C complementation group C [Source:MGI Symbol%3BAcc:MGI:103557]	chr6	1.13799	6.61506	26.6984	2.37815e-07	1.00699e-05
ENSMUSG00000022014	Epsti1	epithelial stromal interaction 1 (breast) [Source:MGI Symbol%3BAcc:MGI:1915168]	chr14	1.68829	6.09082	26.6778	2.40371e-07	1.01504e-05
ENSMUSG00000026389	Steap3	STEAP family member 3 [Source:MGI Symbol%3BAcc:MGI:1915678]	chr1	-1.38091	6.12362	26.667	2.4171e-07	1.01793e-05
ENSMUSG00000031129	Slc9a9	solute carrier family 9 (sodium/hydrogen exchanger)%2C member 9 [Source:MGI Symbol%3BAcc:MGI:2679732]	chr9	2.19925	5.61113	26.632	2.46139e-07	1.03257e-05
ENSMUSG00000025762	Larp1b	La ribonucleoprotein domain family%2C member 1B [Source:MGI Symbol%3BAcc:MGI:1914604]	chr3	-1.42995	6.08762	26.629	2.46514e-07	1.03257e-05
ENSMUSG00000030844	Rgs10	regulator of G-protein signalling 10 [Source:MGI Symbol%3BAcc:MGI:1915115]	chr7	-1.36685	6.33554	26.5387	2.58307e-07	1.07906e-05
ENSMUSG00000025094	Slc18a2	solute carrier family 18 (vesicular monoamine)%2C member 2 [Source:MGI Symbol%3BAcc:MGI:106677]	chr19	-1.93149	6.21813	26.5201	2.60811e-07	1.0866e-05
ENSMUSG00000006362	Cbfa2t3	core-binding factor%2C runt domain%2C alpha subunit 2%2C translocated to%2C 3 (human) [Source:MGI Symbol%3BAcc:MGI:1338013]	chr8	-0.689969	8.25484	26.5101	2.62167e-07	1.08933e-05
ENSMUSG00000036908	Unc93b1	unc-93 homolog B1 (C. elegans) [Source:MGI Symbol%3BAcc:MGI:1859307]	chr19	1.60866	6.35	26.4924	2.64581e-07	1.09643e-05
ENSMUSG00000028381	Ugcg	UDP-glucose ceramide glucosyltransferase [Source:MGI Symbol%3BAcc:MGI:1332243]	chr4	-0.854463	7.7872	26.4055	2.76747e-07	1.14379e-05
ENSMUSG00000068220	Lgals1	lectin%2C galactose binding%2C soluble 1 [Source:MGI Symbol%3BAcc:MGI:96777]	chr15	-0.737811	9.14711	26.376	2.81017e-07	1.15563e-05
ENSMUSG00000067825	Pex26	peroxisomal biogenesis factor 26 [Source:MGI Symbol%3BAcc:MGI:1921293]	chr6	-1.80132	5.73745	26.3754	2.81099e-07	1.15563e-05
ENSMUSG00000042757	Tmem108	transmembrane protein 108 [Source:MGI Symbol%3BAcc:MGI:1932411]	chr9	2.78851	5.47906	26.3082	2.91053e-07	1.19339e-05
ENSMUSG00000027784	Ppm1l	protein phosphatase 1 (formerly 2C)-like [Source:MGI Symbol%3BAcc:MGI:2139740]	chr3	-1.62626	6.05076	26.293	2.93348e-07	1.19964e-05
ENSMUSG00000026341	Actr3	ARP3 actin-related protein 3 [Source:MGI Symbol%3BAcc:MGI:1921367]	chr1	0.560696	8.10392	26.2786	2.95546e-07	1.20546e-05
ENSMUSG00000043635	Adamts3	a disintegrin-like and metallopeptidase (reprolysin type) with thrombospondin type 1 motif%2C 3 [Source:MGI Symbol%3BAcc:MGI:3045353]	chr5	-2.36514	5.49632	26.2429	3.01054e-07	1.22471e-05
ENSMUSG00000041329	Atp1b2	ATPase%2C Na+/K+ transporting%2C beta 2 polypeptide [Source:MGI Symbol%3BAcc:MGI:88109]	chr11	-1.39217	6.72709	26.2115	3.05999e-07	1.24157e-05
ENSMUSG00000038150	Ormdl3	ORM1-like 3 (S. cerevisiae) [Source:MGI Symbol%3BAcc:MGI:1913862]	chr11	-1.32762	6.09707	26.2055	3.06946e-07	1.24217e-05
ENSMUSG00000029647	Pan3	PAN3 poly(A) specific ribonuclease subunit [Source:MGI Symbol%3BAcc:MGI:1919837]	chr5	0.759998	7.45628	26.1399	3.17558e-07	1.28178e-05
ENSMUSG00000048644	Ctxn1	cortexin 1 [Source:MGI Symbol%3BAcc:MGI:88566]	chr8	1.49153	5.93832	26.1111	3.22328e-07	1.29766e-05
ENSMUSG00000021583	Erap1	endoplasmic reticulum aminopeptidase 1 [Source:MGI Symbol%3BAcc:MGI:1933403]	chr13	1.30181	6.30784	26.0752	3.28367e-07	1.31856e-05
ENSMUSG00000020644	Id2	inhibitor of DNA binding 2 [Source:MGI Symbol%3BAcc:MGI:96397]	chr12	2.7797	5.89392	26.0667	3.29825e-07	1.321e-05
ENSMUSG00000002458	Rgs19	regulator of G-protein signaling 19 [Source:MGI Symbol%3BAcc:MGI:1915153]	chr2	0.822392	7.06351	25.9809	3.44814e-07	1.37748e-05
ENSMUSG00000020437	Myo1g	myosin IG [Source:MGI Symbol%3BAcc:MGI:1927091]	chr11	1.06999	7.00983	25.9719	3.46417e-07	1.38034e-05
ENSMUSG00000082088	Gm15753	predicted gene 15753 [Source:MGI Symbol%3BAcc:MGI:3783195]	chr5	1.60174	5.69865	25.9148	3.56814e-07	1.41813e-05
ENSMUSG00000034903	Cobll1	Cobl-like 1 [Source:MGI Symbol%3BAcc:MGI:2442894]	chr2	2.26519	5.58538	25.9037	3.58872e-07	1.42267e-05
ENSMUSG00000002885	Adgre5	adhesion G protein-coupled receptor E5 [Source:MGI Symbol%3BAcc:MGI:1347095]	chr8	-1.83537	5.9311	25.8706	3.6508e-07	1.4436e-05
ENSMUSG00000031780	Ccl17	chemokine (C-C motif) ligand 17 [Source:MGI Symbol%3BAcc:MGI:1329039]	chr8	-1.86587	5.36275	25.8609	3.66931e-07	1.44723e-05
ENSMUSG00000030089	Slc41a3	solute carrier family 41%2C member 3 [Source:MGI Symbol%3BAcc:MGI:1918949]	chr6	-1.48092	5.98807	25.7938	3.79902e-07	1.4946e-05
ENSMUSG00000022216	Psme1	proteasome (prosome%2C macropain) activator subunit 1 (PA28 alpha) [Source:MGI Symbol%3BAcc:MGI:1096367]	chr14	0.571688	7.74813	25.7702	3.84577e-07	1.50918e-05
ENSMUSG00000032679	Cd59a	CD59a antigen [Source:MGI Symbol%3BAcc:MGI:109177]	chr2	-1.84665	5.76668	25.7334	3.91977e-07	1.53434e-05
ENSMUSG00000034881	Tbxa2r	thromboxane A2 receptor [Source:MGI Symbol%3BAcc:MGI:98496]	chr10	2.15747	5.65893	25.7062	3.97549e-07	1.55224e-05
ENSMUSG00000031170	Slc38a5	solute carrier family 38%2C member 5 [Source:MGI Symbol%3BAcc:MGI:2148066]	chrX	-1.80773	5.92003	25.5446	4.32283e-07	1.68049e-05
ENSMUSG00000022377	Asap1	ArfGAP with SH3 domain%2C ankyrin repeat and PH domain1 [Source:MGI Symbol%3BAcc:MGI:1342335]	chr15	-0.805071	7.31727	25.5433	4.32558e-07	1.68049e-05
ENSMUSG00000041272	Tox	thymocyte selection-associated high mobility group box [Source:MGI Symbol%3BAcc:MGI:2181659]	chr4	2.22101	5.86049	25.3988	4.6621e-07	1.80671e-05
ENSMUSG00000030220	Arhgdib	Rho%2C GDP dissociation inhibitor (GDI) beta [Source:MGI Symbol%3BAcc:MGI:101940]	chr6	0.644976	9.06864	25.3688	4.7352e-07	1.83047e-05
ENSMUSG00000042680	Garem1	GRB2 associated regulator of MAPK1 subtype 1 [Source:MGI Symbol%3BAcc:MGI:2685790]	chr18	-1.74457	5.9109	25.26	5.00979e-07	1.93182e-05
ENSMUSG00000040751	Lat2	linker for activation of T cells family%2C member 2 [Source:MGI Symbol%3BAcc:MGI:1926479]	chr5	2.20933	5.49877	25.1847	5.20931e-07	2.00378e-05
ENSMUSG00000100215	Gm8292	predicted gene 8292 [Source:MGI Symbol%3BAcc:MGI:3648460]	chr1	1.11483	7.7912	25.0724	5.5217e-07	2.11123e-05
ENSMUSG00000016757	Ttll12	tubulin tyrosine ligase-like family%2C member 12 [Source:MGI Symbol%3BAcc:MGI:3039573]	chr15	-1.12287	6.60099	25.0701	5.52827e-07	2.11123e-05
ENSMUSG00000032870	Smap2	small ArfGAP 2 [Source:MGI Symbol%3BAcc:MGI:1917030]	chr4	-0.675891	7.60934	25.0697	5.52942e-07	2.11123e-05
ENSMUSG00000108095	Gm44067	predicted gene%2C 44067 [Source:MGI Symbol%3BAcc:MGI:5690459]	chr6	1.98856	5.62022	24.8856	6.08349e-07	2.31709e-05
ENSMUSG00000056071	S100a9	S100 calcium binding protein A9 (calgranulin B) [Source:MGI Symbol%3BAcc:MGI:1338947]	chr3	-2.24835	7.38807	24.8513	6.19282e-07	2.35297e-05
ENSMUSG00000025757	Hspa4l	heat shock protein 4 like [Source:MGI Symbol%3BAcc:MGI:107422]	chr3	-0.998579	6.7763	24.8145	6.31205e-07	2.39242e-05
ENSMUSG00000009585	Apobec3	apolipoprotein B mRNA editing enzyme%2C catalytic polypeptide 3 [Source:MGI Symbol%3BAcc:MGI:1933111]	chr15	0.768545	7.55152	24.7798	6.42689e-07	2.42693e-05
ENSMUSG00000078122	F630028O10Rik	RIKEN cDNA F630028O10 gene [Source:MGI Symbol%3BAcc:MGI:3641813]	chrX	1.07001	6.97175	24.7775	6.43434e-07	2.42693e-05
ENSMUSG00000030793	Pycard	PYD and CARD domain containing [Source:MGI Symbol%3BAcc:MGI:1931465]	chr7	0.880999	6.93213	24.7406	6.55865e-07	2.46783e-05
ENSMUSG00000040451	Sgms1	sphingomyelin synthase 1 [Source:MGI Symbol%3BAcc:MGI:2444110]	chr19	-1.00642	6.75952	24.681	6.76472e-07	2.53922e-05
ENSMUSG00000035778	Ggta1	glycoprotein galactosyltransferase alpha 1%2C 3 [Source:MGI Symbol%3BAcc:MGI:95704]	chr2	1.07214	6.46694	24.6664	6.81612e-07	2.55235e-05
ENSMUSG00000022982	Sod1	superoxide dismutase 1%2C soluble [Source:MGI Symbol%3BAcc:MGI:98351]	chr16	-0.433238	9.03463	24.6392	6.913e-07	2.5824e-05
ENSMUSG00000031434	Morc4	microrchidia 4 [Source:MGI Symbol%3BAcc:MGI:1922996]	chrX	-1.94224	5.63439	24.622	6.97523e-07	2.5994e-05
ENSMUSG00000029162	Khk	ketohexokinase [Source:MGI Symbol%3BAcc:MGI:1096353]	chr5	-1.12189	6.33496	24.5094	7.39464e-07	2.74374e-05
ENSMUSG00000036752	Tubb4b	tubulin%2C beta 4B class IVB [Source:MGI Symbol%3BAcc:MGI:1915472]	chr2	-0.586009	8.91921	24.508	7.40011e-07	2.74374e-05
ENSMUSG00000017615	Tnfaip1	tumor necrosis factor%2C alpha-induced protein 1 (endothelial) [Source:MGI Symbol%3BAcc:MGI:104961]	chr11	1.58054	5.83956	24.504	7.41551e-07	2.74374e-05
ENSMUSG00000022265	Ank	progressive ankylosis [Source:MGI Symbol%3BAcc:MGI:3045421]	chr15	-1.50506	6.15572	24.4945	7.45212e-07	2.75048e-05
ENSMUSG00000035246	Pcyt1b	phosphate cytidylyltransferase 1%2C choline%2C beta isoform [Source:MGI Symbol%3BAcc:MGI:2147987]	chrX	-2.10822	5.58824	24.4901	7.46913e-07	2.75048e-05
ENSMUSG00000003949	Hlf	hepatic leukemia factor [Source:MGI Symbol%3BAcc:MGI:96108]	chr11	1.39808	7.64529	24.4539	7.6111e-07	2.79614e-05
ENSMUSG00000049775	Tmsb4x	thymosin%2C beta 4%2C X chromosome [Source:MGI Symbol%3BAcc:MGI:99510]	chrX	0.765427	10.2703	24.4491	7.62982e-07	2.7964e-05
ENSMUSG00000031762	Mt2	metallothionein 2 [Source:MGI Symbol%3BAcc:MGI:97172]	chr8	-1.4752	7.33192	24.441	7.66194e-07	2.80157e-05
ENSMUSG00000033910	Gucy1a3	guanylate cyclase 1%2C soluble%2C alpha 3 [Source:MGI Symbol%3BAcc:MGI:1926562]	chr3	-1.99852	5.84623	24.3609	7.98747e-07	2.91374e-05
ENSMUSG00000043987	Cep164	centrosomal protein 164 [Source:MGI Symbol%3BAcc:MGI:2384878]	chr9	1.41842	6.07912	24.3377	8.08418e-07	2.94211e-05
ENSMUSG00000022971	Ifnar2	interferon (alpha and beta) receptor 2 [Source:MGI Symbol%3BAcc:MGI:1098243]	chr16	1.0591	6.40958	24.3048	8.22344e-07	2.9858e-05
ENSMUSG00000111875	RP23-48A24.3		chr10	0.432108	8.68997	24.2903	8.28536e-07	3.00127e-05
ENSMUSG00000047844	Bex4	brain expressed X-linked 4 [Source:MGI Symbol%3BAcc:MGI:3606746]	chrX	-1.1396	6.68313	24.2839	8.31318e-07	3.00434e-05
ENSMUSG00000063849	Ppcdc	phosphopantothenoylcysteine decarboxylase [Source:MGI Symbol%3BAcc:MGI:1914062]	chr9	1.33884	6.09594	24.2251	8.57074e-07	3.09024e-05
ENSMUSG00000001020	S100a4	S100 calcium binding protein A4 [Source:MGI Symbol%3BAcc:MGI:1330282]	chr3	1.90636	5.37971	24.1565	8.88153e-07	3.19488e-05
ENSMUSG00000054720	Lrrc8c	leucine rich repeat containing 8 family%2C member C [Source:MGI Symbol%3BAcc:MGI:2140839]	chr5	-1.06455	6.46008	24.0962	9.16398e-07	3.28888e-05
ENSMUSG00000031078	Cttn	cortactin [Source:MGI Symbol%3BAcc:MGI:99695]	chr7	-1.78506	5.75806	24.0886	9.20014e-07	3.29425e-05
ENSMUSG00000056529	Ptafr	platelet-activating factor receptor [Source:MGI Symbol%3BAcc:MGI:106066]	chr4	1.86289	5.67853	24.0762	9.25973e-07	3.30796e-05
ENSMUSG00000023926	Rhag	Rhesus blood group-associated A glycoprotein [Source:MGI Symbol%3BAcc:MGI:1202713]	chr17	-1.53994	6.56889	24.0272	9.49831e-07	3.38541e-05
ENSMUSG00000041997	Tlk1	tousled-like kinase 1 [Source:MGI Symbol%3BAcc:MGI:2441683]	chr2	-0.817041	7.252	23.9538	9.86731e-07	3.50088e-05
ENSMUSG00000034764	1700006J14Rik	RIKEN cDNA 1700006J14 gene [Source:MGI Symbol%3BAcc:MGI:2447818]	chr10	-1.73516	5.86176	23.9538	9.86734e-07	3.50088e-05
ENSMUSG00000020601	Trib2	tribbles pseudokinase 2 [Source:MGI Symbol%3BAcc:MGI:2145021]	chr12	-2.1396	5.70947	23.9428	9.92421e-07	3.51303e-05
ENSMUSG00000107061	Gm19590	predicted gene%2C 19590 [Source:MGI Symbol%3BAcc:MGI:5011775]	chr5	1.69939	6.492	23.8511	1.04083e-06	3.67603e-05
ENSMUSG00000060131	Atp8b4	ATPase%2C class I%2C type 8B%2C member 4 [Source:MGI Symbol%3BAcc:MGI:1859664]	chr2	1.52553	7.22285	23.7745	1.08306e-06	3.8165e-05
ENSMUSG00000018381	Abi3	ABI gene family%2C member 3 [Source:MGI Symbol%3BAcc:MGI:1913860]	chr11	1.66329	5.83636	23.6891	1.13222e-06	3.98069e-05
ENSMUSG00000047905	Gm8566	predicted pseudogene 8566 [Source:MGI Symbol%3BAcc:MGI:3647296]	chr6	-0.514877	8.12725	23.6797	1.13779e-06	3.9843e-05
ENSMUSG00000033220	Rac2	RAS-related C3 botulinum substrate 2 [Source:MGI Symbol%3BAcc:MGI:97846]	chr15	0.576901	8.77844	23.6787	1.13837e-06	3.9843e-05
ENSMUSG00000036053	Fmnl2	formin-like 2 [Source:MGI Symbol%3BAcc:MGI:1918659]	chr2	1.92647	5.78286	23.6258	1.17011e-06	4.08617e-05
ENSMUSG00000044986	Tst	thiosulfate sulfurtransferase%2C mitochondrial [Source:MGI Symbol%3BAcc:MGI:98852]	chr15	1.59599	5.55356	23.6103	1.17955e-06	4.10991e-05
ENSMUSG00000034165	Ccnd3	cyclin D3 [Source:MGI Symbol%3BAcc:MGI:88315]	chr17	-0.618739	7.77955	23.5759	1.2008e-06	4.17458e-05
ENSMUSG00000021218	Gdi2	guanosine diphosphate (GDP) dissociation inhibitor 2 [Source:MGI Symbol%3BAcc:MGI:99845]	chr13	0.484851	8.38501	23.4863	1.25806e-06	4.3639e-05
ENSMUSG00000004266	Ptpn6	protein tyrosine phosphatase%2C non-receptor type 6 [Source:MGI Symbol%3BAcc:MGI:96055]	chr6	0.660326	7.73373	23.381	1.32886e-06	4.59921e-05
ENSMUSG00000001542	Ell2	elongation factor RNA polymerase II 2 [Source:MGI Symbol%3BAcc:MGI:2183438]	chr13	-1.36662	6.3614	23.3516	1.34928e-06	4.65952e-05
ENSMUSG00000021242	Npc2	Niemann-Pick type C2 [Source:MGI Symbol%3BAcc:MGI:1915213]	chr12	0.704431	7.38106	23.3372	1.35944e-06	4.68418e-05
ENSMUSG00000001128	Cfp	complement factor properdin [Source:MGI Symbol%3BAcc:MGI:97545]	chrX	1.79864	5.7656	23.3171	1.3737e-06	4.72285e-05
ENSMUSG00000039497	Dse	dermatan sulfate epimerase [Source:MGI Symbol%3BAcc:MGI:2443455]	chr10	2.1083	5.36811	23.2904	1.39293e-06	4.7784e-05
ENSMUSG00000037419	Endod1	endonuclease domain containing 1 [Source:MGI Symbol%3BAcc:MGI:1919196]	chr9	-1.68709	5.93126	23.2498	1.42264e-06	4.86956e-05
ENSMUSG00000031133	Arhgef6	Rac/Cdc42 guanine nucleotide exchange factor (GEF) 6 [Source:MGI Symbol%3BAcc:MGI:1920591]	chrX	1.11671	6.92328	23.2307	1.43682e-06	4.90728e-05
ENSMUSG00000053398	Phgdh	3-phosphoglycerate dehydrogenase [Source:MGI Symbol%3BAcc:MGI:1355330]	chr3	0.582759	7.68993	23.2112	1.45147e-06	4.94646e-05
ENSMUSG00000037759	Ptger2	prostaglandin E receptor 2 (subtype EP2) [Source:MGI Symbol%3BAcc:MGI:97794]	chr14	2.09011	5.49573	23.2015	1.45884e-06	4.9607e-05
ENSMUSG00000050379	2006-09-01	septin 6 [Source:MGI Symbol%3BAcc:MGI:1888939]	chrX	0.719553	7.53983	23.1692	1.48354e-06	5.02951e-05
ENSMUSG00000026068	Il18rap	interleukin 18 receptor accessory protein [Source:MGI Symbol%3BAcc:MGI:1338888]	chr1	1.48158	6.13317	23.1666	1.48555e-06	5.02951e-05
ENSMUSG00000032436	Cmtm7	CKLF-like MARVEL transmembrane domain containing 7 [Source:MGI Symbol%3BAcc:MGI:2447166]	chr9	0.599051	8.40708	23.1354	1.50985e-06	5.09943e-05
ENSMUSG00000036817	Sun1	Sad1 and UNC84 domain containing 1 [Source:MGI Symbol%3BAcc:MGI:1924303]	chr5	-1.10125	6.42034	23.1317	1.51277e-06	5.09943e-05
ENSMUSG00000051586	Mical3	microtubule associated monooxygenase%2C calponin and LIM domain containing 3 [Source:MGI Symbol%3BAcc:MGI:2442733]	chr6	-1.34519	6.06119	23.1012	1.53694e-06	5.16971e-05
ENSMUSG00000057329	Bcl2	B cell leukemia/lymphoma 2 [Source:MGI Symbol%3BAcc:MGI:88138]	chr1	1.20693	6.48355	23.0551	1.57424e-06	5.28372e-05
ENSMUSG00000037902	Sirpa	signal-regulatory protein alpha [Source:MGI Symbol%3BAcc:MGI:108563]	chr2	1.24083	6.41606	22.9545	1.65878e-06	5.55548e-05
ENSMUSG00000034724	Cnot6l	CCR4-NOT transcription complex%2C subunit 6-like [Source:MGI Symbol%3BAcc:MGI:2443154]	chr5	0.658538	7.82841	22.9455	1.66662e-06	5.56974e-05
ENSMUSG00000085241	Snhg3	small nucleolar RNA host gene 3 [Source:MGI Symbol%3BAcc:MGI:2684817]	chr4	-0.837825	7.12749	22.8479	1.7534e-06	5.84719e-05
ENSMUSG00000028860	Sytl1	synaptotagmin-like 1 [Source:MGI Symbol%3BAcc:MGI:1933365]	chr4	2.06846	5.55473	22.8123	1.78617e-06	5.94371e-05
ENSMUSG00000031004	Mki67	antigen identified by monoclonal antibody Ki 67 [Source:MGI Symbol%3BAcc:MGI:106035]	chr7	-0.54988	9.38476	22.7737	1.82242e-06	6.05136e-05
ENSMUSG00000023045	Soat2	sterol O-acyltransferase 2 [Source:MGI Symbol%3BAcc:MGI:1332226]	chr15	-1.87783	5.45681	22.7682	1.82765e-06	6.05579e-05
ENSMUSG00000031480	Thsd1	thrombospondin%2C type I%2C domain 1 [Source:MGI Symbol%3BAcc:MGI:1929096]	chr8	1.82087	5.88309	22.672	1.92146e-06	6.35307e-05
ENSMUSG00000026944	Abca2	ATP-binding cassette%2C sub-family A (ABC1)%2C member 2 [Source:MGI Symbol%3BAcc:MGI:99606]	chr2	0.928609	6.60687	22.666	1.92744e-06	6.35932e-05
ENSMUSG00000022848	Dirc2	disrupted in renal carcinoma 2 (human) [Source:MGI Symbol%3BAcc:MGI:2387188]	chr16	1.70925	5.8556	22.5838	2.01175e-06	6.62344e-05
ENSMUSG00000061311	Rag1	recombination activating gene 1 [Source:MGI Symbol%3BAcc:MGI:97848]	chr2	3.20725	5.54889	22.4546	2.15172e-06	7.06927e-05
ENSMUSG00000040254	Sema3d	sema domain%2C immunoglobulin domain (Ig)%2C short basic domain%2C secreted%2C (semaphorin) 3D [Source:MGI Symbol%3BAcc:MGI:1860118]	chr5	2.50603	5.42657	22.4358	2.17289e-06	7.12379e-05
ENSMUSG00000043157	Arl11	ADP-ribosylation factor-like 11 [Source:MGI Symbol%3BAcc:MGI:2444054]	chr14	1.47781	5.92787	22.3854	2.23068e-06	7.29783e-05
ENSMUSG00000000628	Hk2	hexokinase 2 [Source:MGI Symbol%3BAcc:MGI:1315197]	chr6	0.934515	6.84589	22.3557	2.26541e-06	7.39591e-05
ENSMUSG00000022822	Abcc5	ATP-binding cassette%2C sub-family C (CFTR/MRP)%2C member 5 [Source:MGI Symbol%3BAcc:MGI:1351644]	chr16	-1.32447	6.02196	22.2593	2.38202e-06	7.74966e-05
ENSMUSG00000026430	Rassf5	Ras association (RalGDS/AF-6) domain family member 5 [Source:MGI Symbol%3BAcc:MGI:1926375]	chr1	1.14448	6.50344	22.2579	2.38374e-06	7.74966e-05
ENSMUSG00000022217	Emc9	ER membrane protein complex subunit 9 [Source:MGI Symbol%3BAcc:MGI:1934682]	chr14	-1.77614	5.65692	22.2086	2.44577e-06	7.9347e-05
ENSMUSG00000026576	Atp1b1	ATPase%2C Na+/K+ transporting%2C beta 1 polypeptide [Source:MGI Symbol%3BAcc:MGI:88108]	chr1	2.26843	5.49415	22.1479	2.52434e-06	8.17255e-05
ENSMUSG00000030785	Cox6a2	cytochrome c oxidase subunit VIa polypeptide 2 [Source:MGI Symbol%3BAcc:MGI:104649]	chr7	2.07693	5.4278	22.1392	2.53576e-06	8.19244e-05
ENSMUSG00000007039	Ddah2	dimethylarginine dimethylaminohydrolase 2 [Source:MGI Symbol%3BAcc:MGI:1859016]	chr17	-1.25993	6.22151	22.1139	2.56947e-06	8.28415e-05
ENSMUSG00000049686	Orai1	ORAI calcium release-activated calcium modulator 1 [Source:MGI Symbol%3BAcc:MGI:1925542]	chr5	0.960964	6.80815	22.054	2.6508e-06	8.52865e-05
ENSMUSG00000029484	Anxa3	annexin A3 [Source:MGI Symbol%3BAcc:MGI:1201378]	chr5	1.6833	6.50116	22.0347	2.67764e-06	8.5972e-05
ENSMUSG00000004043	Stat5a	signal transducer and activator of transcription 5A [Source:MGI Symbol%3BAcc:MGI:103036]	chr11	-1.02434	6.4347	22.027	2.6884e-06	8.61395e-05
ENSMUSG00000103038	Gm37124	predicted gene%2C 37124 [Source:MGI Symbol%3BAcc:MGI:5610352]	chr1	1.99008	5.56426	21.9984	2.7288e-06	8.72542e-05
ENSMUSG00000020101	Vsir	V-set immunoregulatory receptor [Source:MGI Symbol%3BAcc:MGI:1921298]	chr10	1.62158	5.86784	21.8345	2.97208e-06	9.4838e-05
ENSMUSG00000031093	Dock11	dedicator of cytokinesis 11 [Source:MGI Symbol%3BAcc:MGI:1923224]	chrX	1.06168	6.87	21.7926	3.03765e-06	9.67317e-05
ENSMUSG00000060671	Atp8b2	ATPase%2C class I%2C type 8B%2C member 2 [Source:MGI Symbol%3BAcc:MGI:1859660]	chr3	1.55128	5.82431	21.7708	3.0724e-06	9.76383e-05
ENSMUSG00000059791	Nrm	nurim (nuclear envelope membrane protein) [Source:MGI Symbol%3BAcc:MGI:2146855]	chr17	0.859967	7.01416	21.7478	3.10944e-06	9.86135e-05
ENSMUSG00000027368	Dusp2	dual specificity phosphatase 2 [Source:MGI Symbol%3BAcc:MGI:101911]	chr2	1.16328	6.33992	21.7309	3.13696e-06	9.92838e-05
ENSMUSG00000028923	Necap2	NECAP endocytosis associated 2 [Source:MGI Symbol%3BAcc:MGI:1913397]	chr4	-0.945838	6.76183	21.7263	3.14456e-06	9.93222e-05
ENSMUSG00000091811	Inafm1	InaF motif containing 1 [Source:MGI Symbol%3BAcc:MGI:1913550]	chr7	-1.22873	6.11438	21.5293	3.48462e-06	0.00010984
ENSMUSG00000030341	Tnfrsf1a	tumor necrosis factor receptor superfamily%2C member 1a [Source:MGI Symbol%3BAcc:MGI:1314884]	chr6	1.14837	6.57436	21.5106	3.51882e-06	0.000110693
ENSMUSG00000053158	Fes	feline sarcoma oncogene [Source:MGI Symbol%3BAcc:MGI:95514]	chr7	1.37431	6.33417	21.4893	3.5581e-06	0.000111703
ENSMUSG00000032462	Pik3cb	phosphatidylinositol 3-kinase%2C catalytic%2C beta polypeptide [Source:MGI Symbol%3BAcc:MGI:1922019]	chr9	-1.24224	6.11937	21.4779	3.57934e-06	0.000112143
ENSMUSG00000029428	Stx2	syntaxin 2 [Source:MGI Symbol%3BAcc:MGI:108059]	chr5	-1.04834	6.49342	21.4327	3.6646e-06	0.000114583
ENSMUSG00000103216	Gm37248	predicted gene%2C 37248 [Source:MGI Symbol%3BAcc:MGI:5610476]	chr17	2.1801	5.45932	21.2474	4.03664e-06	0.000125963
ENSMUSG00000024583	Txnl1	thioredoxin-like 1 [Source:MGI Symbol%3BAcc:MGI:1860078]	chr18	-0.503874	8.01628	21.2114	4.11304e-06	0.00012809
ENSMUSG00000076448	Mir763	microRNA 763 [Source:MGI Symbol%3BAcc:MGI:3691611]	chr10	1.57639	5.64956	21.1815	4.17769e-06	0.000129843
ENSMUSG00000046668	Cxxc5	CXXC finger 5 [Source:MGI Symbol%3BAcc:MGI:1914643]	chr18	0.986163	6.91764	21.1106	4.33533e-06	0.000134473
ENSMUSG00000042594	Sh2b3	SH2B adaptor protein 3 [Source:MGI Symbol%3BAcc:MGI:893598]	chr5	0.989006	6.70819	21.0232	4.53757e-06	0.000140466
ENSMUSG00000034158	Lrrc58	leucine rich repeat containing 58 [Source:MGI Symbol%3BAcc:MGI:2443542]	chr16	0.376968	8.67241	20.9761	4.6505e-06	0.000143676
ENSMUSG00000032336	Nptn	neuroplastin [Source:MGI Symbol%3BAcc:MGI:108077]	chr9	-0.966121	6.6482	20.9661	4.67479e-06	0.000144139
ENSMUSG00000025161	Slc16a3	solute carrier family 16 (monocarboxylic acid transporters)%2C member 3 [Source:MGI Symbol%3BAcc:MGI:1933438]	chr11	-1.33679	6.36575	20.957	4.69696e-06	0.000144536
ENSMUSG00000025001	Hells	helicase%2C lymphoid specific [Source:MGI Symbol%3BAcc:MGI:106209]	chr19	0.699841	7.81947	20.9013	4.83559e-06	0.000148508
ENSMUSG00000002006	Pdzd4	PDZ domain containing 4 [Source:MGI Symbol%3BAcc:MGI:2443483]	chrX	2.03189	5.37926	20.8862	4.87398e-06	0.000149392
ENSMUSG00000022150	Dab2	disabled 2%2C mitogen-responsive phosphoprotein [Source:MGI Symbol%3BAcc:MGI:109175]	chr15	2.43665	5.43692	20.8815	4.88602e-06	0.000149466
ENSMUSG00000029919	Hpgds	hematopoietic prostaglandin D synthase [Source:MGI Symbol%3BAcc:MGI:1859384]	chr6	2.30746	5.46313	20.8736	4.9062e-06	0.000149788
ENSMUSG00000074212	Dnajb14	DnaJ heat shock protein family (Hsp40) member B14 [Source:MGI Symbol%3BAcc:MGI:1917854]	chr3	-1.23263	6.02126	20.8242	5.03439e-06	0.000153401
ENSMUSG00000023995	Tspo2	translocator protein 2 [Source:MGI Symbol%3BAcc:MGI:1917276]	chr17	-1.78199	5.82588	20.8105	5.07031e-06	0.000154193
ENSMUSG00000020474	Polm	polymerase (DNA directed)%2C mu [Source:MGI Symbol%3BAcc:MGI:1860191]	chr11	-1.93528	5.55515	20.7988	5.10162e-06	0.000154842
ENSMUSG00000104034	2900092N22Rik	RIKEN cDNA 2900092N22 gene [Source:MGI Symbol%3BAcc:MGI:1920357]	chr2	1.6963	5.66114	20.7675	5.18548e-06	0.000157081
ENSMUSG00000030054	Gp9	glycoprotein 9 (platelet) [Source:MGI Symbol%3BAcc:MGI:1860137]	chr6	-1.63879	5.90671	20.7553	5.21862e-06	0.000157777
ENSMUSG00000051335	Gfod1	glucose-fructose oxidoreductase domain containing 1 [Source:MGI Symbol%3BAcc:MGI:2145304]	chr13	1.84622	5.62464	20.7243	5.30376e-06	0.00016004
ENSMUSG00000056069	Fam105a	family with sequence similarity 105%2C member A [Source:MGI Symbol%3BAcc:MGI:2687281]	chr15	1.3154	6.14807	20.6868	5.40884e-06	0.000162894
ENSMUSG00000071562	Stfa1	stefin A1 [Source:MGI Symbol%3BAcc:MGI:106198]	chr16	-2.11891	7.77695	20.6544	5.50093e-06	0.000165347
ENSMUSG00000071715	Ncf4	neutrophil cytosolic factor 4 [Source:MGI Symbol%3BAcc:MGI:109186]	chr15	1.78946	5.922	20.6164	5.61135e-06	0.000168341
ENSMUSG00000027858	Tspan2	tetraspanin 2 [Source:MGI Symbol%3BAcc:MGI:1917997]	chr3	1.51278	6.04483	20.5447	5.8255e-06	0.000174298
ENSMUSG00000037649	H2-DMa	histocompatibility 2%2C class II%2C locus DMa [Source:MGI Symbol%3BAcc:MGI:95921]	chr17	1.46283	5.72846	20.5424	5.83235e-06	0.000174298
ENSMUSG00000017950	Hnf4a	hepatic nuclear factor 4%2C alpha [Source:MGI Symbol%3BAcc:MGI:109128]	chr2	2.25913	5.45994	20.4279	6.19218e-06	0.000184696
ENSMUSG00000024043	Arhgap28	Rho GTPase activating protein 28 [Source:MGI Symbol%3BAcc:MGI:2147003]	chr17	1.98789	5.69813	20.4216	6.21252e-06	0.000184948
ENSMUSG00000079197	Psme2	proteasome (prosome%2C macropain) activator subunit 2 (PA28 beta) [Source:MGI Symbol%3BAcc:MGI:1096365]	chr14	0.652399	6.9059	20.4168	6.22799e-06	0.000185054
ENSMUSG00000041995	Zbed3	zinc finger%2C BED type containing 3 [Source:MGI Symbol%3BAcc:MGI:1919364]	chr13	1.33635	5.99618	20.367	6.39223e-06	0.000189571
ENSMUSG00000034593	Myo5a	myosin VA [Source:MGI Symbol%3BAcc:MGI:105976]	chr9	1.07947	6.53234	20.361	6.41227e-06	0.000189803
ENSMUSG00000063646	Jakmip1	janus kinase and microtubule interacting protein 1 [Source:MGI Symbol%3BAcc:MGI:1923321]	chr5	1.98951	5.46834	20.338	6.48994e-06	0.000191737
ENSMUSG00000020949	Fkbp3	FK506 binding protein 3 [Source:MGI Symbol%3BAcc:MGI:1353460]	chr12	0.478217	8.28932	20.2701	6.72417e-06	0.00019828
ENSMUSG00000079563	Pglyrp2	peptidoglycan recognition protein 2 [Source:MGI Symbol%3BAcc:MGI:1928099]	chr17	1.68496	5.89544	20.2661	6.73841e-06	0.000198324
ENSMUSG00000047904	Sstr2	somatostatin receptor 2 [Source:MGI Symbol%3BAcc:MGI:98328]	chr11	2.31177	5.44421	20.2497	6.79645e-06	0.000199654
ENSMUSG00000031799	Tpm4	tropomyosin 4 [Source:MGI Symbol%3BAcc:MGI:2449202]	chr8	1.06597	6.55395	20.2219	6.8959e-06	0.000202193
ENSMUSG00000064254	Ethe1	ethylmalonic encephalopathy 1 [Source:MGI Symbol%3BAcc:MGI:1913321]	chr7	1.01025	6.38492	20.2	6.97511e-06	0.00020413
ENSMUSG00000059852	Kcng2	potassium voltage-gated channel%2C subfamily G%2C member 2 [Source:MGI Symbol%3BAcc:MGI:3694646]	chr18	-1.92172	5.52816	20.1885	7.01742e-06	0.000204983
ENSMUSG00000003500	Impdh1	inosine 5'-phosphate dehydrogenase 1 [Source:MGI Symbol%3BAcc:MGI:96567]	chr6	1.11313	6.39877	20.1593	7.12535e-06	0.000207684
ENSMUSG00000004207	Psap	prosaposin [Source:MGI Symbol%3BAcc:MGI:97783]	chr10	0.960594	6.54935	20.1563	7.13662e-06	0.000207684
ENSMUSG00000040152	Thbs1	thrombospondin 1 [Source:MGI Symbol%3BAcc:MGI:98737]	chr2	-2.69929	5.58795	20.1393	7.20001e-06	0.000209137
ENSMUSG00000021248	Tmed10	transmembrane p24 trafficking protein 10 [Source:MGI Symbol%3BAcc:MGI:1915831]	chr12	0.602623	7.36288	20.116	7.28831e-06	0.000211307
ENSMUSG00000006262	Mob1b	MOB kinase activator 1B [Source:MGI Symbol%3BAcc:MGI:1915723]	chr5	-1.05162	6.36782	20.0898	7.38881e-06	0.000213821
ENSMUSG00000032265	Fam46a	family with sequence similarity 46%2C member A [Source:MGI Symbol%3BAcc:MGI:2670964]	chr9	-1.54219	6.69457	20.0571	7.5163e-06	0.000217106
ENSMUSG00000038642	Ctss	cathepsin S [Source:MGI Symbol%3BAcc:MGI:107341]	chr3	2.49512	5.50365	19.984	7.80931e-06	0.000225152
ENSMUSG00000004328	Hif3a	hypoxia inducible factor 3%2C alpha subunit [Source:MGI Symbol%3BAcc:MGI:1859778]	chr7	-1.01066	6.46572	19.9628	7.89648e-06	0.000227243
ENSMUSG00000062588	Gm6104	predicted gene 6104 [Source:MGI Symbol%3BAcc:MGI:3648587]	chr1	-1.28498	5.94611	19.8608	8.32897e-06	0.000239246
ENSMUSG00000052331	Ankrd44	ankyrin repeat domain 44 [Source:MGI Symbol%3BAcc:MGI:3045243]	chr1	0.987156	6.54519	19.8131	8.53963e-06	0.000244845
ENSMUSG00000021477	Ctsl	cathepsin L [Source:MGI Symbol%3BAcc:MGI:88564]	chr13	-1.26917	6.10111	19.7804	8.68688e-06	0.000248608
ENSMUSG00000022263	Trio	triple functional domain (PTPRF interacting) [Source:MGI Symbol%3BAcc:MGI:1927230]	chr15	1.26404	6.23296	19.7642	8.76098e-06	0.000250268
ENSMUSG00000042797	Aqp11	aquaporin 11 [Source:MGI Symbol%3BAcc:MGI:1913583]	chr7	-1.76318	5.79754	19.7533	8.81093e-06	0.000251233
ENSMUSG00000036362	P2ry13	purinergic receptor P2Y%2C G-protein coupled 13 [Source:MGI Symbol%3BAcc:MGI:1921441]	chr3	2.08611	5.48237	19.705	9.0363e-06	0.000257187
ENSMUSG00000008153	Clstn3	calsyntenin 3 [Source:MGI Symbol%3BAcc:MGI:2178323]	chr6	-1.60857	5.83104	19.6428	9.33532e-06	0.000265212
ENSMUSG00000020661	Dnmt3a	DNA methyltransferase 3A [Source:MGI Symbol%3BAcc:MGI:1261827]	chr12	0.621431	7.91805	19.61	9.49701e-06	0.000269313
ENSMUSG00000030559	Rab38	RAB38%2C member RAS oncogene family [Source:MGI Symbol%3BAcc:MGI:1919683]	chr7	-1.1727	6.49567	19.6028	9.53293e-06	0.000269839
ENSMUSG00000033446	Lpar6	lysophosphatidic acid receptor 6 [Source:MGI Symbol%3BAcc:MGI:1914418]	chr14	1.39185	6.03778	19.5805	9.64461e-06	0.000272504
ENSMUSG00000036186	Fam69b	family with sequence similarity 69%2C member B [Source:MGI Symbol%3BAcc:MGI:1927576]	chr2	1.50846	5.75787	19.5549	9.77497e-06	0.000275686
ENSMUSG00000040249	Lrp1	low density lipoprotein receptor-related protein 1 [Source:MGI Symbol%3BAcc:MGI:96828]	chr10	1.87782	5.52074	19.5403	9.85011e-06	0.000277152
ENSMUSG00000004317	Clcn5	chloride channel%2C voltage-sensitive 5 [Source:MGI Symbol%3BAcc:MGI:99486]	chrX	1.5685	5.83099	19.5377	9.86347e-06	0.000277152
ENSMUSG00000028514	Usp24	ubiquitin specific peptidase 24 [Source:MGI Symbol%3BAcc:MGI:1919936]	chr4	-0.617502	7.29975	19.5344	9.88045e-06	0.000277152
ENSMUSG00000038608	Dock10	dedicator of cytokinesis 10 [Source:MGI Symbol%3BAcc:MGI:2146320]	chr1	0.760127	7.24619	19.5205	9.95258e-06	0.000278233
ENSMUSG00000011752	Pgam1	phosphoglycerate mutase 1 [Source:MGI Symbol%3BAcc:MGI:97552]	chr19	0.572409	7.27019	19.5201	9.95481e-06	0.000278233
ENSMUSG00000013415	Igf2bp1	insulin-like growth factor 2 mRNA binding protein 1 [Source:MGI Symbol%3BAcc:MGI:1890357]	chr11	0.582692	7.85056	19.5065	1.00257e-05	0.000279712
ENSMUSG00000037318	Traf3ip3	TRAF3 interacting protein 3 [Source:MGI Symbol%3BAcc:MGI:2441706]	chr1	1.031	6.61335	19.4688	1.02258e-05	0.000284784
ENSMUSG00000047747	Rnf150	ring finger protein 150 [Source:MGI Symbol%3BAcc:MGI:2443860]	chr8	2.26768	5.5018	19.4508	1.03223e-05	0.000286955
ENSMUSG00000032496	Ltf	lactotransferrin [Source:MGI Symbol%3BAcc:MGI:96837]	chr9	-2.35322	5.8858	19.4139	1.05236e-05	0.00029203
ENSMUSG00000039787	Cercam	cerebral endothelial cell adhesion molecule [Source:MGI Symbol%3BAcc:MGI:2139134]	chr2	-1.23742	6.02199	19.4051	1.05725e-05	0.000292865
ENSMUSG00000023030	Slc11a2	solute carrier family 11 (proton-coupled divalent metal ion transporters)%2C member 2 [Source:MGI Symbol%3BAcc:MGI:1345279]	chr15	-1.14591	6.28854	19.3616	1.08162e-05	0.000299081
ENSMUSG00000005609	Ctr9	CTR9 homolog%2C Paf1/RNA polymerase II complex component [Source:MGI Symbol%3BAcc:MGI:109345]	chr7	0.753402	7.13777	19.3444	1.09141e-05	0.000300529
ENSMUSG00000029373	Pf4	platelet factor 4 [Source:MGI Symbol%3BAcc:MGI:1888711]	chr5	-2.76278	5.59933	19.342	1.09277e-05	0.000300529
ENSMUSG00000006731	B4galnt1	beta-1%2C4-N-acetyl-galactosaminyl transferase 1 [Source:MGI Symbol%3BAcc:MGI:1342057]	chr10	0.881832	6.94157	19.3401	1.09385e-05	0.000300529
ENSMUSG00000020634	Ubxn2a	UBX domain protein 2A [Source:MGI Symbol%3BAcc:MGI:2442310]	chr12	-0.933098	6.58817	19.3388	1.09459e-05	0.000300529
ENSMUSG00000096727	Psmb9	proteasome (prosome%2C macropain) subunit%2C beta type 9 (large multifunctional peptidase 2) [Source:MGI Symbol%3BAcc:MGI:1346526]	chr17	1.15721	6.26133	19.3252	1.10242e-05	0.000302145
ENSMUSG00000028268	Gbp3	guanylate binding protein 3 [Source:MGI Symbol%3BAcc:MGI:1926263]	chr3	1.98532	5.58455	19.3163	1.10757e-05	0.000303022
ENSMUSG00000049804	Armcx4	armadillo repeat containing%2C X-linked 4 [Source:MGI Symbol%3BAcc:MGI:2147887]	chrX	1.58491	5.89044	19.2993	1.11747e-05	0.000305194
ENSMUSG00000039193	Nlrc4	NLR family%2C CARD domain containing 4 [Source:MGI Symbol%3BAcc:MGI:3036243]	chr17	1.90286	5.46169	19.2457	1.14928e-05	0.000313331
ENSMUSG00000049866	Arl4c	ADP-ribosylation factor-like 4C [Source:MGI Symbol%3BAcc:MGI:2445172]	chr1	1.87845	5.58006	19.2355	1.15547e-05	0.000314467
ENSMUSG00000019818	Cd164	CD164 antigen [Source:MGI Symbol%3BAcc:MGI:1859568]	chr10	0.5122	7.90686	19.2186	1.16572e-05	0.000316701
ENSMUSG00000032366	Tpm1	tropomyosin 1%2C alpha [Source:MGI Symbol%3BAcc:MGI:98809]	chr9	-0.745285	7.04654	19.2107	1.17053e-05	0.000317453
ENSMUSG00000037366	Pafah2	platelet-activating factor acetylhydrolase 2 [Source:MGI Symbol%3BAcc:MGI:2140321]	chr4	-1.27101	6.21834	19.1957	1.17978e-05	0.000319188
ENSMUSG00000103780	Gm37524	predicted gene%2C 37524 [Source:MGI Symbol%3BAcc:MGI:5610752]	chr1	-2.28668	5.53839	19.1937	1.18104e-05	0.000319188
ENSMUSG00000038357	Camp	cathelicidin antimicrobial peptide [Source:MGI Symbol%3BAcc:MGI:108443]	chr9	-2.62262	6.20708	19.19	1.1833e-05	0.000319244
ENSMUSG00000024451	Arap3	ArfGAP with RhoGAP domain%2C ankyrin repeat and PH domain 3 [Source:MGI Symbol%3BAcc:MGI:2147274]	chr18	-0.934865	6.4121	19.1195	1.22785e-05	0.00033069
ENSMUSG00000055805	Fmnl1	formin-like 1 [Source:MGI Symbol%3BAcc:MGI:1888994]	chr11	0.790023	7.38509	19.1144	1.23111e-05	0.000330993
ENSMUSG00000022021	Diaph3	diaphanous related formin 3 [Source:MGI Symbol%3BAcc:MGI:1927222]	chr14	-0.866523	6.90834	19.0973	1.2422e-05	0.000333399
ENSMUSG00000026083	Eif5b	eukaryotic translation initiation factor 5B [Source:MGI Symbol%3BAcc:MGI:2441772]	chr1	-0.432416	8.98998	19.0262	1.28937e-05	0.000345462
ENSMUSG00000051839	Gypa	glycophorin A [Source:MGI Symbol%3BAcc:MGI:95880]	chr8	-1.74997	5.73306	18.9889	1.31479e-05	0.000351666
ENSMUSG00000005087	Cd44	CD44 antigen [Source:MGI Symbol%3BAcc:MGI:88338]	chr2	0.556596	8.09719	18.9181	1.3645e-05	0.000364335
ENSMUSG00000026018	Ica1l	islet cell autoantigen 1-like [Source:MGI Symbol%3BAcc:MGI:1917625]	chr1	-1.64445	5.44866	18.9016	1.37636e-05	0.000366334
ENSMUSG00000001053	N4bp3	NEDD4 binding protein 3 [Source:MGI Symbol%3BAcc:MGI:2442218]	chr11	1.65861	5.37675	18.9011	1.3767e-05	0.000366334
ENSMUSG00000025794	Rpl14	ribosomal protein L14 [Source:MGI Symbol%3BAcc:MGI:1914365]	chr9	-0.25061	10.2718	18.8859	1.38773e-05	0.000368346
ENSMUSG00000039477	Tnrc18	trinucleotide repeat containing 18 [Source:MGI Symbol%3BAcc:MGI:3648294]	chr5	1.02644	6.61123	18.8822	1.39047e-05	0.000368346
ENSMUSG00000075284	Wipf1	WAS/WASL interacting protein family%2C member 1 [Source:MGI Symbol%3BAcc:MGI:2178801]	chr2	0.765613	6.78091	18.8809	1.39137e-05	0.000368346
ENSMUSG00000068105	Tnfrsf13c	tumor necrosis factor receptor superfamily%2C member 13c [Source:MGI Symbol%3BAcc:MGI:1919299]	chr15	1.67819	5.47983	18.8634	1.40422e-05	0.000371116
ENSMUSG00000024049	Myom1	myomesin 1 [Source:MGI Symbol%3BAcc:MGI:1341430]	chr17	-2.01213	5.58249	18.8255	1.43242e-05	0.000377925
ENSMUSG00000022623	Shank3	SH3/ankyrin domain gene 3 [Source:MGI Symbol%3BAcc:MGI:1930016]	chr15	-1.31748	6.21127	18.7474	1.49228e-05	0.00039305
ENSMUSG00000076437	Selenoh	selenoprotein H [Source:MGI Symbol%3BAcc:MGI:1919907]	chr2	0.500413	7.91151	18.7407	1.49748e-05	0.000393754
ENSMUSG00000085245	Gm11713	predicted gene 11713 [Source:MGI Symbol%3BAcc:MGI:3652139]	chr11	-1.93635	5.44495	18.7363	1.50095e-05	0.000393998
ENSMUSG00000081534	Slc48a1	solute carrier family 48 (heme transporter)%2C member 1 [Source:MGI Symbol%3BAcc:MGI:1914989]	chr15	-0.797507	7.00637	18.6788	1.54695e-05	0.00040539
ENSMUSG00000035413	Tmem98	transmembrane protein 98 [Source:MGI Symbol%3BAcc:MGI:1923457]	chr11	1.26555	5.88758	18.653	1.568e-05	0.000410214
ENSMUSG00000074575	Kcng1	potassium voltage-gated channel%2C subfamily G%2C member 1 [Source:MGI Symbol%3BAcc:MGI:3616086]	chr2	1.6949	5.38022	18.575	1.63348e-05	0.000426627
ENSMUSG00000014303	Glis2	GLIS family zinc finger 2 [Source:MGI Symbol%3BAcc:MGI:1932535]	chr16	1.72452	5.65441	18.5341	1.66888e-05	0.000435141
ENSMUSG00000004771	Rab11a	RAB11A%2C member RAS oncogene family [Source:MGI Symbol%3BAcc:MGI:1858202]	chr9	-0.686476	6.99052	18.5197	1.68154e-05	0.000437708
ENSMUSG00000021423	Ly86	lymphocyte antigen 86 [Source:MGI Symbol%3BAcc:MGI:1321404]	chr13	2.50252	5.71328	18.4658	1.72982e-05	0.000449522
ENSMUSG00000026532	Spta1	spectrin alpha%2C erythrocytic 1 [Source:MGI Symbol%3BAcc:MGI:98385]	chr1	-1.67241	5.88094	18.418	1.77375e-05	0.000460168
ENSMUSG00000024227	Pdzph1	PDZ and pleckstrin homology domains 1 [Source:MGI Symbol%3BAcc:MGI:1916489]	chr17	-1.96659	5.51982	18.4061	1.78488e-05	0.000461694
ENSMUSG00000061731	Ext1	exostoses (multiple) 1 [Source:MGI Symbol%3BAcc:MGI:894663]	chr15	-1.32783	5.99245	18.4053	1.78557e-05	0.000461694
ENSMUSG00000054428	Atpif1	ATPase inhibitory factor 1 [Source:MGI Symbol%3BAcc:MGI:1196457]	chr4	-0.458813	8.91354	18.3876	1.80226e-05	0.000465234
ENSMUSG00000040447	Spns2	spinster homolog 2 [Source:MGI Symbol%3BAcc:MGI:2384936]	chr11	-0.754658	7.94357	18.3679	1.82104e-05	0.000469302
ENSMUSG00000048240	Gng7	guanine nucleotide binding protein (G protein)%2C gamma 7 [Source:MGI Symbol%3BAcc:MGI:95787]	chr10	-1.61802	5.36252	18.3531	1.83524e-05	0.00047218
ENSMUSG00000067713	Prkag1	protein kinase%2C AMP-activated%2C gamma 1 non-catalytic subunit [Source:MGI Symbol%3BAcc:MGI:108411]	chr15	-0.761039	6.67026	18.3223	1.86506e-05	0.000479059
ENSMUSG00000050600	Zfp831	zinc finger protein 831 [Source:MGI Symbol%3BAcc:MGI:3641861]	chr2	1.96395	5.68227	18.3116	1.87563e-05	0.000480895
ENSMUSG00000027397	Slc20a1	solute carrier family 20%2C member 1 [Source:MGI Symbol%3BAcc:MGI:108392]	chr2	-0.81177	6.76255	18.3088	1.8784e-05	0.000480895
ENSMUSG00000026411	Tmem9	transmembrane protein 9 [Source:MGI Symbol%3BAcc:MGI:1913491]	chr1	-0.931604	6.33061	18.2138	1.97448e-05	0.000503951
ENSMUSG00000057729	Prtn3	proteinase 3 [Source:MGI Symbol%3BAcc:MGI:893580]	chr10	0.890114	9.73229	18.2133	1.97494e-05	0.000503951
ENSMUSG00000019188	H13	histocompatibility 13 [Source:MGI Symbol%3BAcc:MGI:95886]	chr2	0.591911	7.64884	18.2091	1.97933e-05	0.000504242
ENSMUSG00000023456	Tpi1	triosephosphate isomerase 1 [Source:MGI Symbol%3BAcc:MGI:98797]	chr6	-0.406703	8.99939	18.1969	1.99198e-05	0.000506635
ENSMUSG00000036931	Nfkbid	nuclear factor of kappa light polypeptide gene enhancer in B cells inhibitor%2C delta [Source:MGI Symbol%3BAcc:MGI:3041243]	chr7	1.23501	5.87883	18.1653	2.02535e-05	0.000514279
ENSMUSG00000028849	Map7d1	MAP7 domain containing 1 [Source:MGI Symbol%3BAcc:MGI:2384297]	chr4	1.13628	6.29094	18.1251	2.06862e-05	0.00052441
ENSMUSG00000032126	Hmbs	hydroxymethylbilane synthase [Source:MGI Symbol%3BAcc:MGI:96112]	chr9	-0.65532	7.43881	18.0632	2.13694e-05	0.000540849
ENSMUSG00000034796	Cpne7	copine VII [Source:MGI Symbol%3BAcc:MGI:2142747]	chr8	-1.80075	5.41959	18.06	2.14053e-05	0.000540877
ENSMUSG00000032481	Smarcc1	SWI/SNF related%2C matrix associated%2C actin dependent regulator of chromatin%2C subfamily c%2C member 1 [Source:MGI Symbol%3BAcc:MGI:1203524]	chr9	0.390642	8.5111	17.9778	2.23499e-05	0.000563827
ENSMUSG00000043931	Gimap7	GTPase%2C IMAP family member 7 [Source:MGI Symbol%3BAcc:MGI:1349657]	chr6	1.86071	5.38623	17.9447	2.27412e-05	0.000572768
ENSMUSG00000031583	Wrn	Werner syndrome homolog (human) [Source:MGI Symbol%3BAcc:MGI:109635]	chr8	-0.810576	7.0318	17.9277	2.29454e-05	0.000576977
ENSMUSG00000038213	Tapbpl	TAP binding protein-like [Source:MGI Symbol%3BAcc:MGI:2384853]	chr6	1.55825	5.81238	17.9193	2.30472e-05	0.0005786
ENSMUSG00000022831	Hcls1	hematopoietic cell specific Lyn substrate 1 [Source:MGI Symbol%3BAcc:MGI:104568]	chr16	0.803385	6.66546	17.8896	2.34101e-05	0.000586762
ENSMUSG00000057229	Atp5sl	ATP5S-like [Source:MGI Symbol%3BAcc:MGI:1913599]	chr7	1.04218	6.23894	17.8361	2.4077e-05	0.000602508
ENSMUSG00000032515	Csrnp1	cysteine-serine-rich nuclear protein 1 [Source:MGI Symbol%3BAcc:MGI:2387989]	chr9	1.84127	5.73072	17.8249	2.42196e-05	0.000605102
ENSMUSG00000051124	Gimap9	GTPase%2C IMAP family member 9 [Source:MGI Symbol%3BAcc:MGI:3511744]	chr6	1.00469	6.33189	17.8101	2.44087e-05	0.000608846
ENSMUSG00000056851	Pcbp2	poly(rC) binding protein 2 [Source:MGI Symbol%3BAcc:MGI:108202]	chr15	0.2945	9.52591	17.7768	2.48392e-05	0.000618206
ENSMUSG00000046805	Mpeg1	macrophage expressed gene 1 [Source:MGI Symbol%3BAcc:MGI:1333743]	chr19	1.98471	5.54305	17.775	2.48635e-05	0.000618206
ENSMUSG00000005057	Sh2b2	SH2B adaptor protein 2 [Source:MGI Symbol%3BAcc:MGI:1345171]	chr5	1.43612	5.83128	17.77	2.49289e-05	0.000618842
ENSMUSG00000028893	Sesn2	sestrin 2 [Source:MGI Symbol%3BAcc:MGI:2651874]	chr4	-1.61752	5.45946	17.7617	2.50374e-05	0.000620544
ENSMUSG00000025608	Podxl	podocalyxin-like [Source:MGI Symbol%3BAcc:MGI:1351317]	chr6	-1.29273	6.16858	17.6487	2.65696e-05	0.00065747
ENSMUSG00000050357	Carmil2	capping protein regulator and myosin 1 linker 2 [Source:MGI Symbol%3BAcc:MGI:2685431]	chr8	1.17752	6.12857	17.6364	2.67421e-05	0.000660686
ENSMUSG00000032727	Mier3	MIER family member 3 [Source:MGI Symbol%3BAcc:MGI:2442317]	chr13	1.0516	6.3122	17.5793	2.75572e-05	0.00067897
ENSMUSG00000038332	Sesn1	sestrin 1 [Source:MGI Symbol%3BAcc:MGI:2155278]	chr10	0.8747	6.90611	17.5784	2.75695e-05	0.00067897
ENSMUSG00000026994	Galnt3	UDP-N-acetyl-alpha-D-galactosamine:polypeptide N-acetylgalactosaminyltransferase 3 [Source:MGI Symbol%3BAcc:MGI:894695]	chr2	1.76941	5.4965	17.5415	2.81097e-05	0.000690404
ENSMUSG00000031997	Trpc6	transient receptor potential cation channel%2C subfamily C%2C member 6 [Source:MGI Symbol%3BAcc:MGI:109523]	chr9	-1.79302	5.59061	17.5407	2.81226e-05	0.000690404
ENSMUSG00000026480	Ncf2	neutrophil cytosolic factor 2 [Source:MGI Symbol%3BAcc:MGI:97284]	chr1	0.836034	6.9969	17.4817	2.90084e-05	0.000710261
ENSMUSG00000026822	Lcn2	lipocalin 2 [Source:MGI Symbol%3BAcc:MGI:96757]	chr2	-1.87291	5.96121	17.4808	2.90229e-05	0.000710261
ENSMUSG00000011831	Evi5	ecotropic viral integration site 5 [Source:MGI Symbol%3BAcc:MGI:104736]	chr5	1.23822	6.12849	17.4614	2.93207e-05	0.000716421
ENSMUSG00000025492	Ifitm3	interferon induced transmembrane protein 3 [Source:MGI Symbol%3BAcc:MGI:1913391]	chr7	0.922164	7.19058	17.4538	2.9437e-05	0.000717518
ENSMUSG00000020732	Rab37	RAB37%2C member RAS oncogene family [Source:MGI Symbol%3BAcc:MGI:1929945]	chr11	-1.29612	5.9976	17.4525	2.9458e-05	0.000717518
ENSMUSG00000026433	Rab29	RAB29%2C member RAS oncogene family [Source:MGI Symbol%3BAcc:MGI:2385107]	chr1	-1.25064	5.89266	17.4007	3.0272e-05	0.000736193
ENSMUSG00000027763	Mbnl1	muscleblind-like 1 (Drosophila) [Source:MGI Symbol%3BAcc:MGI:1928482]	chr3	-0.424828	8.70797	17.3767	3.06555e-05	0.000744355
ENSMUSG00000053168	9030619P08Rik	RIKEN cDNA 9030619P08 gene [Source:MGI Symbol%3BAcc:MGI:3612405]	chr15	1.77518	5.53222	17.3579	3.09604e-05	0.000750584
ENSMUSG00000061086	Myl4	myosin%2C light polypeptide 4 [Source:MGI Symbol%3BAcc:MGI:97267]	chr11	1.98362	5.38868	17.3522	3.10542e-05	0.000751685
ENSMUSG00000033306	Lpp	LIM domain containing preferred translocation partner in lipoma [Source:MGI Symbol%3BAcc:MGI:2441849]	chr16	1.54491	5.93856	17.3428	3.12074e-05	0.00075422
ENSMUSG00000028684	Urod	uroporphyrinogen decarboxylase [Source:MGI Symbol%3BAcc:MGI:98916]	chr4	-0.745214	7.00947	17.2904	3.20805e-05	0.000774115
ENSMUSG00000041895	Wipi1	WD repeat domain%2C phosphoinositide interacting 1 [Source:MGI Symbol%3BAcc:MGI:1261864]	chr11	-1.42519	5.90281	17.2645	3.25212e-05	0.000783534
ENSMUSG00000043004	Gng2	guanine nucleotide binding protein (G protein)%2C gamma 2 [Source:MGI Symbol%3BAcc:MGI:102705]	chr14	1.00977	6.3624	17.2516	3.27427e-05	0.000787124
ENSMUSG00000026979	Psd4	pleckstrin and Sec7 domain containing 4 [Source:MGI Symbol%3BAcc:MGI:2674093]	chr2	0.782041	6.73208	17.2499	3.27715e-05	0.000787124
ENSMUSG00000003199	Mpnd	MPN domain containing [Source:MGI Symbol%3BAcc:MGI:1915297]	chr17	1.25783	6.03343	17.2277	3.3157e-05	0.000795154
ENSMUSG00000050022	Amz1	archaelysin family metallopeptidase 1 [Source:MGI Symbol%3BAcc:MGI:2442258]	chr5	1.70611	5.46254	17.2189	3.33098e-05	0.000797589
ENSMUSG00000027508	Pag1	phosphoprotein associated with glycosphingolipid microdomains 1 [Source:MGI Symbol%3BAcc:MGI:2443160]	chr3	1.13783	6.35236	17.2009	3.36272e-05	0.000803948
ENSMUSG00000028041	Adam15	a disintegrin and metallopeptidase domain 15 (metargidin) [Source:MGI Symbol%3BAcc:MGI:1333882]	chr3	1.22838	5.90176	17.192	3.37865e-05	0.000806516
ENSMUSG00000061665	Cd2ap	CD2-associated protein [Source:MGI Symbol%3BAcc:MGI:1330281]	chr17	0.792472	6.96691	17.1857	3.38973e-05	0.00080792
ENSMUSG00000003348	Mob3a	MOB kinase activator 3A [Source:MGI Symbol%3BAcc:MGI:3050117]	chr10	0.737998	6.70344	17.1482	3.45733e-05	0.000822771
ENSMUSG00000056054	S100a8	S100 calcium binding protein A8 (calgranulin A) [Source:MGI Symbol%3BAcc:MGI:88244]	chr3	-1.67957	8.00574	17.1285	3.49344e-05	0.000829507
ENSMUSG00000041773	Enc1	ectodermal-neural cortex 1 [Source:MGI Symbol%3BAcc:MGI:109610]	chr13	1.65555	5.64955	17.1269	3.49631e-05	0.000829507
ENSMUSG00000002227	Mov10	Moloney leukemia virus 10 [Source:MGI Symbol%3BAcc:MGI:97054]	chr3	1.19119	6.2006	17.1073	3.53256e-05	0.000836829
[truncated: 14,884 more rows]

## Sheet: Table S3. iMPP3 vs iMPP2
GeneID	Symbol	description	chromosome	logFC	logCPM	LR	PValue	FDR
[truncated: 15,540 more rows]

## Sheet: Table S4. iMPP GO-term genes
Genes present in significantly enriched GO terms (iMPP3 vs iMPP4)
[truncated: 17 more rows]
[truncated: 66 more columns]

[truncated: 6 more sheets: Table S5. iLT_c4 vs iLT_c7, Table S6. iST_c4 vs iST_c7, Table S7. iST_c4 vs iLT_c4, Table S8. iST_c7 vs iLT_c7, Table S9. Membrane-associated, Table S10. Purity check summary]
